# Supplementary material for: Inference and multiscale model of epithelial-to-mesenchymal transition via single-cell transcriptomic data
Source: Nucleic Acids Res. 2020 Sep 1;48(17):9505–20. doi: 10.1093/nar/gkaa725 (PMC7515733; doi:10.1093/nar/gkaa725)
Supplement: gkaa725_Supplemental_Files [file gkaa725_supplemental_files.zip]

Archive with 2 entries (2 files):
- manuscript_SA_supp_0719.pdf
- Table S2.xlsx
