# Supplementary material for: Inference and multiscale model of epithelial-to-mesenchymal transition via single-cell transcriptomic data
Source: Nucleic Acids Res. 2020 Sep 1;48(17):9505–20. doi: 10.1093/nar/gkaa725 (PMC7515733; doi:10.1093/nar/gkaa725)
Supplement: gkaa725_Supplemental_Files [file gkaa725_supplemental_files.zip › Table S2.xlsx]

## Sheet: SCC I1_biological process
Analysis Type:	PANTHER Overrepresentation Test (Released 20200407)
Annotation Version and Release Date:	GO Ontology database DOI: 10.5281/zenodo.3727280 Released 2020-03-23
Analyzed List:	upload_1 (Mus musculus)
Reference List:	Mus musculus (all genes in database)
Test Type:	FISHER
Correction:	FDR
GO biological process complete	Mus musculus - REFLIST (22265)	upload_1 (130)	upload_1 (expected)	upload_1 (over/under)	upload_1 (fold Enrichment)	upload_1 (raw P-value)	upload_1 (FDR)
cellular response to vitamin K (GO:0071307)	2	2	0.01	+	> 100	0.000199	0.0118
ossification involved in bone remodeling (GO:0043932)	2	2	0.01	+	> 100	0.000199	0.0118
negative regulation of oligodendrocyte apoptotic process (GO:1900142)	2	2	0.01	+	> 100	0.000199	0.0117
chemorepulsion involved in postnatal olfactory bulb interneuron migration (GO:0021836)	2	2	0.01	+	> 100	0.000199	0.0117
metanephric glomerular capillary formation (GO:0072277)	3	2	0.02	+	> 100	0.000331	0.0175
metanephric glomerulus vasculature morphogenesis (GO:0072276)	3	2	0.02	+	> 100	0.000331	0.0174
metanephric glomerulus morphogenesis (GO:0072275)	3	2	0.02	+	> 100	0.000331	0.0174
positive regulation of cell proliferation by VEGF-activated platelet derived growth factor receptor signaling pathway (GO:0038091)	3	2	0.02	+	> 100	0.000331	0.0173
VEGF-activated platelet-derived growth factor receptor signaling pathway (GO:0038086)	3	2	0.02	+	> 100	0.000331	0.0172
regulation of oligodendrocyte apoptotic process (GO:1900141)	3	2	0.02	+	> 100	0.000331	0.0172
postnatal olfactory bulb interneuron migration (GO:0021827)	3	2	0.02	+	> 100	0.000331	0.0171
substrate-dependent cerebral cortex tangential migration (GO:0021825)	3	2	0.02	+	> 100	0.000331	0.0171
cerebral cortex tangential migration using cell-cell interactions (GO:0021823)	3	2	0.02	+	> 100	0.000331	0.017
metanephric glomerulus vasculature development (GO:0072239)	6	3	0.04	+	85.63	1.57e-05	0.00165
regulation of negative chemotaxis (GO:0050923)	4	2	0.02	+	85.63	0.000494	0.0231
negative regulation of chemokine-mediated signaling pathway (GO:0070100)	6	3	0.04	+	85.63	1.57e-05	0.00164
cell migration involved in vasculogenesis (GO:0035441)	4	2	0.02	+	85.63	0.000494	0.023
Roundabout signaling pathway (GO:0035385)	6	3	0.04	+	85.63	1.57e-05	0.00163
regulation of chemokine-mediated signaling pathway (GO:0070099)	7	3	0.04	+	73.4	2.23e-05	0.00215
kidney vasculature morphogenesis (GO:0061439)	7	3	0.04	+	73.4	2.23e-05	0.00214
renal system vasculature morphogenesis (GO:0061438)	7	3	0.04	+	73.4	2.23e-05	0.00213
vestibular reflex (GO:0060005)	5	2	0.03	+	68.51	0.000689	0.0303
response to vitamin K (GO:0032571)	5	2	0.03	+	68.51	0.000689	0.0303
regulation of retinal ganglion cell axon guidance (GO:0090259)	5	2	0.03	+	68.51	0.000689	0.0302
peptidyl-lysine oxidation (GO:0018057)	5	2	0.03	+	68.51	0.000689	0.0301
metanephric glomerulus development (GO:0072224)	8	3	0.05	+	64.23	3.05e-05	0.0027
neuron projection extension involved in neuron projection guidance (GO:1902284)	8	3	0.05	+	64.23	3.05e-05	0.00269
axon extension involved in axon guidance (GO:0048846)	8	3	0.05	+	64.23	3.05e-05	0.00267
regulation of interleukin-1-mediated signaling pathway (GO:2000659)	6	2	0.04	+	57.09	0.000915	0.0382
glomerular capillary formation (GO:0072104)	6	2	0.04	+	57.09	0.000915	0.0381
glomerulus vasculature morphogenesis (GO:0072103)	6	2	0.04	+	57.09	0.000915	0.038
regulation of Cdc42 protein signal transduction (GO:0032489)	6	2	0.04	+	57.09	0.000915	0.0379
lung growth (GO:0060437)	7	2	0.04	+	48.93	0.00117	0.0467
negative regulation of monocyte chemotactic protein-1 production (GO:0071638)	7	2	0.04	+	48.93	0.00117	0.0466
cellular response to vitamin (GO:0071295)	7	2	0.04	+	48.93	0.00117	0.0465
positive regulation of axon extension involved in axon guidance (GO:0048842)	7	2	0.04	+	48.93	0.00117	0.0464
platelet-derived growth factor receptor-beta signaling pathway (GO:0035791)	7	2	0.04	+	48.93	0.00117	0.0462
angiogenesis involved in coronary vascular morphogenesis (GO:0060978)	7	2	0.04	+	48.93	0.00117	0.0461
mammary duct terminal end bud growth (GO:0060763)	7	2	0.04	+	48.93	0.00117	0.046
cerebral cortex tangential migration (GO:0021800)	7	2	0.04	+	48.93	0.00117	0.0459
glomerular filtration (GO:0003094)	12	3	0.07	+	42.82	8.26e-05	0.00565
chondrocyte morphogenesis (GO:0090171)	16	4	0.09	+	42.82	4.89e-06	0.000738
growth plate cartilage chondrocyte morphogenesis (GO:0003429)	16	4	0.09	+	42.82	4.89e-06	0.000731
chondrocyte morphogenesis involved in endochondral bone morphogenesis (GO:0003414)	16	4	0.09	+	42.82	4.89e-06	0.000724
growth plate cartilage morphogenesis (GO:0003422)	17	4	0.1	+	40.3	6.01e-06	0.000836
renal filtration (GO:0097205)	13	3	0.08	+	39.52	0.000101	0.00666
regulation of glial cell apoptotic process (GO:0034350)	13	3	0.08	+	39.52	0.000101	0.00664
kidney vasculature development (GO:0061440)	18	4	0.11	+	38.06	7.31e-06	0.000943
renal system vasculature development (GO:0061437)	18	4	0.11	+	38.06	7.31e-06	0.000935
retina vasculature development in camera-type eye (GO:0061298)	19	4	0.11	+	36.06	8.81e-06	0.00108
aortic valve morphogenesis (GO:0003180)	19	4	0.11	+	36.06	8.81e-06	0.00107
chondrocyte development (GO:0002063)	41	8	0.24	+	33.42	3.83e-10	2.43e-07
chondrocyte development involved in endochondral bone morphogenesis (GO:0003433)	22	4	0.13	+	31.14	1.47e-05	0.00161
glomerulus vasculature development (GO:0072012)	17	3	0.1	+	30.22	0.000203	0.0118
protein trimerization (GO:0070206)	17	3	0.1	+	30.22	0.000203	0.0117
pulmonary valve morphogenesis (GO:0003184)	17	3	0.1	+	30.22	0.000203	0.0117
growth plate cartilage chondrocyte differentiation (GO:0003418)	23	4	0.13	+	29.79	1.72e-05	0.00178
aortic valve development (GO:0003176)	23	4	0.13	+	29.79	1.72e-05	0.00177
vascular endothelial growth factor signaling pathway (GO:0038084)	19	3	0.11	+	27.04	0.000272	0.0148
negative regulation of fibroblast growth factor receptor signaling pathway (GO:0040037)	19	3	0.11	+	27.04	0.000272	0.0148
growth plate cartilage development (GO:0003417)	33	5	0.19	+	25.95	2.63e-06	0.000453
collagen fibril organization (GO:0030199)	47	7	0.27	+	25.51	2.66e-08	8.12e-06
cartilage morphogenesis (GO:0060536)	27	4	0.16	+	25.37	3.02e-05	0.00271
cell migration involved in sprouting angiogenesis (GO:0002042)	21	3	0.12	+	24.47	0.000354	0.0181
negative regulation of chemokine production (GO:0032682)	21	3	0.12	+	24.47	0.000354	0.018
pulmonary valve development (GO:0003177)	21	3	0.12	+	24.47	0.000354	0.018
axon extension (GO:0048675)	36	5	0.21	+	23.79	3.87e-06	0.000619
metanephric nephron development (GO:0072210)	30	4	0.18	+	22.84	4.39e-05	0.0035
chondrocyte differentiation involved in endochondral bone morphogenesis (GO:0003413)	30	4	0.18	+	22.84	4.39e-05	0.00348
semi-lunar valve development (GO:1905314)	31	4	0.18	+	22.1	4.94e-05	0.00382
endochondral bone growth (GO:0003416)	40	5	0.23	+	21.41	6.19e-06	0.000846
forebrain neuron development (GO:0021884)	32	4	0.19	+	21.41	5.53e-05	0.00416
branching involved in blood vessel morphogenesis (GO:0001569)	41	5	0.24	+	20.89	6.91e-06	0.000921
platelet-derived growth factor receptor signaling pathway (GO:0048008)	41	5	0.24	+	20.89	6.91e-06	0.000913
axonal fasciculation (GO:0007413)	25	3	0.15	+	20.55	0.000563	0.0257
substrate-dependent cell migration (GO:0006929)	25	3	0.15	+	20.55	0.000563	0.0256
neuron projection fasciculation (GO:0106030)	25	3	0.15	+	20.55	0.000563	0.0255
bone growth (GO:0098868)	44	5	0.26	+	19.46	9.48e-06	0.00114
negative regulation of axon guidance (GO:1902668)	27	3	0.16	+	19.03	0.000692	0.0301
collagen metabolic process (GO:0032963)	55	6	0.32	+	18.68	1.46e-06	0.000265
bone mineralization (GO:0030282)	46	5	0.27	+	18.62	1.16e-05	0.00133
innervation (GO:0060384)	28	3	0.16	+	18.35	0.000763	0.0328
regulation of glial cell proliferation (GO:0060251)	39	4	0.23	+	17.57	0.000112	0.00727
cartilage development involved in endochondral bone morphogenesis (GO:0060351)	49	5	0.29	+	17.48	1.54e-05	0.00165
chondrocyte differentiation (GO:0002062)	82	8	0.48	+	16.71	5.4e-08	1.5e-05
positive regulation of collagen biosynthetic process (GO:0032967)	31	3	0.18	+	16.57	0.001	0.0412
blood vessel endothelial cell migration (GO:0043534)	31	3	0.18	+	16.57	0.001	0.0411
chondroitin sulfate proteoglycan metabolic process (GO:0050654)	31	3	0.18	+	16.57	0.001	0.041
negative regulation of cytokine-mediated signaling pathway (GO:0001960)	53	5	0.31	+	16.16	2.18e-05	0.00213
regulation of fibroblast growth factor receptor signaling pathway (GO:0040036)	32	3	0.19	+	16.06	0.00109	0.0442
collagen catabolic process (GO:0030574)	32	3	0.19	+	16.06	0.00109	0.0441
ventricular septum morphogenesis (GO:0060412)	44	4	0.26	+	15.57	0.000173	0.0104
neuron projection extension (GO:1990138)	67	6	0.39	+	15.34	4.22e-06	0.000656
cellular response to amyloid-beta (GO:1904646)	34	3	0.2	+	15.11	0.00129	0.0495
positive regulation of collagen metabolic process (GO:0010714)	34	3	0.2	+	15.11	0.00129	0.0494
negative regulation of response to cytokine stimulus (GO:0060761)	57	5	0.33	+	15.02	3.03e-05	0.0027
regulation of neutrophil migration (GO:1902622)	47	4	0.27	+	14.58	0.000219	0.0123
heart valve morphogenesis (GO:0003179)	47	4	0.27	+	14.58	0.000219	0.0123
regulation of collagen biosynthetic process (GO:0032965)	48	4	0.28	+	14.27	0.000237	0.0132
glomerulus development (GO:0032835)	48	4	0.28	+	14.27	0.000237	0.0131
endochondral bone morphogenesis (GO:0060350)	74	6	0.43	+	13.89	7.2e-06	0.000936
positive regulation of smooth muscle cell migration (GO:0014911)	62	5	0.36	+	13.81	4.42e-05	0.00348
neuron recognition (GO:0008038)	50	4	0.29	+	13.7	0.000274	0.0148
organ growth (GO:0035265)	113	9	0.66	+	13.64	3.97e-08	1.17e-05
embryonic cranial skeleton morphogenesis (GO:0048701)	51	4	0.3	+	13.43	0.000294	0.0158
developmental growth involved in morphogenesis (GO:0060560)	131	10	0.76	+	13.07	9.94e-09	3.58e-06
cellular response to amino acid stimulus (GO:0071230)	66	5	0.39	+	12.97	5.84e-05	0.00431
extracellular matrix organization (GO:0030198)	240	18	1.4	+	12.85	1.14e-14	3.62e-11
extracellular structure organization (GO:0043062)	241	18	1.41	+	12.79	1.22e-14	3.23e-11
negative regulation of chemotaxis (GO:0050922)	54	4	0.32	+	12.69	0.000361	0.0181
positive regulation of osteoblast differentiation (GO:0045669)	68	5	0.4	+	12.59	6.68e-05	0.00479
proteoglycan metabolic process (GO:0006029)	68	5	0.4	+	12.59	6.68e-05	0.00477
positive regulation of fibroblast proliferation (GO:0048146)	68	5	0.4	+	12.59	6.68e-05	0.00475
metanephros development (GO:0001656)	82	6	0.48	+	12.53	1.25e-05	0.00141
regulation of collagen metabolic process (GO:0010712)	55	4	0.32	+	12.46	0.000385	0.019
regulation of myelination (GO:0031641)	56	4	0.33	+	12.23	0.000411	0.0201
regulation of smooth muscle cell migration (GO:0014910)	85	6	0.5	+	12.09	1.52e-05	0.00165
sprouting angiogenesis (GO:0002040)	57	4	0.33	+	12.02	0.000438	0.0211
heart valve development (GO:0003170)	57	4	0.33	+	12.02	0.000438	0.021
biomineralization (GO:0110148)	87	6	0.51	+	11.81	1.72e-05	0.00176
negative regulation of cellular response to growth factor stimulus (GO:0090288)	145	10	0.85	+	11.81	2.47e-08	7.67e-06
biomineral tissue development (GO:0031214)	87	6	0.51	+	11.81	1.72e-05	0.00175
forebrain neuron differentiation (GO:0021879)	58	4	0.34	+	11.81	0.000466	0.0221
cellular response to hydrogen peroxide (GO:0070301)	60	4	0.35	+	11.42	0.000526	0.0243
negative regulation of small GTPase mediated signal transduction (GO:0051058)	62	4	0.36	+	11.05	0.000591	0.0266
negative regulation of transforming growth factor beta receptor signaling pathway (GO:0030512)	62	4	0.36	+	11.05	0.000591	0.0265
regulation of cytokine-mediated signaling pathway (GO:0001959)	109	7	0.64	+	11	5.21e-06	0.000765
cardiac septum morphogenesis (GO:0060411)	79	5	0.46	+	10.84	0.00013	0.00818
response to amino acid (GO:0043200)	79	5	0.46	+	10.84	0.00013	0.00815
ventricular septum development (GO:0003281)	79	5	0.46	+	10.84	0.00013	0.00811
cell growth (GO:0016049)	111	7	0.65	+	10.8	5.83e-06	0.000826
branching morphogenesis of an epithelial tube (GO:0048754)	160	10	0.93	+	10.7	5.93e-08	1.59e-05
negative regulation of cysteine-type endopeptidase activity involved in apoptotic process (GO:0043154)	80	5	0.47	+	10.7	0.000138	0.00851
negative regulation of cellular response to transforming growth factor beta stimulus (GO:1903845)	64	4	0.37	+	10.7	0.000662	0.0293
cartilage development (GO:0051216)	177	11	1.03	+	10.64	1.33e-08	4.48e-06
bone morphogenesis (GO:0060349)	114	7	0.67	+	10.52	6.88e-06	0.000925
developmental cell growth (GO:0048588)	99	6	0.58	+	10.38	3.43e-05	0.00288
connective tissue development (GO:0061448)	231	14	1.35	+	10.38	1.72e-10	1.36e-07
positive regulation of ossification (GO:0045778)	101	6	0.59	+	10.17	3.81e-05	0.00312
negative regulation of cytokine secretion (GO:0050710)	68	4	0.4	+	10.07	0.000822	0.0349
regulation of response to cytokine stimulus (GO:0060759)	119	7	0.69	+	10.07	8.99e-06	0.00109
positive regulation of fat cell differentiation (GO:0045600)	69	4	0.4	+	9.93	0.000866	0.0366
cranial skeletal system development (GO:1904888)	69	4	0.4	+	9.93	0.000866	0.0365
morphogenesis of a branching epithelium (GO:0061138)	191	11	1.12	+	9.86	2.79e-08	8.35e-06
positive regulation of gliogenesis (GO:0014015)	87	5	0.51	+	9.84	0.0002	0.0117
negative regulation of cysteine-type endopeptidase activity (GO:2000117)	87	5	0.51	+	9.84	0.0002	0.0117
cardiac chamber morphogenesis (GO:0003206)	140	8	0.82	+	9.79	2.48e-06	0.000431
forebrain generation of neurons (GO:0021872)	70	4	0.41	+	9.79	0.000911	0.0381
positive regulation of protein kinase B signaling (GO:0051897)	105	6	0.61	+	9.79	4.69e-05	0.00368
regulation of chemokine production (GO:0032642)	88	5	0.51	+	9.73	0.000211	0.012
morphogenesis of a branching structure (GO:0001763)	203	11	1.19	+	9.28	5.05e-08	1.43e-05
growth (GO:0040007)	464	25	2.71	+	9.23	7.6e-17	1.2e-12
regulation of osteoblast differentiation (GO:0045667)	130	7	0.76	+	9.22	1.55e-05	0.00165
developmental growth (GO:0048589)	448	24	2.62	+	9.18	3.83e-16	3.03e-12
response to hydrogen peroxide (GO:0042542)	94	5	0.55	+	9.11	0.000282	0.0152
cellular response to interleukin-1 (GO:0071347)	76	4	0.44	+	9.01	0.00122	0.0474
cellular response to reactive oxygen species (GO:0034614)	114	6	0.67	+	9.01	7.25e-05	0.00506
artery development (GO:0060840)	98	5	0.57	+	8.74	0.000339	0.0174
skeletal system morphogenesis (GO:0048705)	257	13	1.5	+	8.66	6.36e-09	2.46e-06
regulation of biomineralization (GO:0110149)	99	5	0.58	+	8.65	0.000354	0.018
regulation of biomineral tissue development (GO:0070167)	99	5	0.58	+	8.65	0.000354	0.0179
regulation of protein kinase B signaling (GO:0051896)	159	8	0.93	+	8.62	6.07e-06	0.000837
cardiac ventricle development (GO:0003231)	140	7	0.82	+	8.56	2.45e-05	0.00231
cellular response to toxic substance (GO:0097237)	121	6	0.71	+	8.49	9.92e-05	0.00658
cardiac septum development (GO:0003279)	121	6	0.71	+	8.49	9.92e-05	0.00656
regulation of transforming growth factor beta receptor signaling pathway (GO:0017015)	101	5	0.59	+	8.48	0.000387	0.0191
regulation of ossification (GO:0030278)	224	11	1.31	+	8.41	1.31e-07	3.09e-05
positive regulation of chemotaxis (GO:0050921)	143	7	0.83	+	8.38	2.79e-05	0.00253
regulation of cellular response to transforming growth factor beta stimulus (GO:1903844)	103	5	0.6	+	8.31	0.000422	0.0204
response to reactive oxygen species (GO:0000302)	166	8	0.97	+	8.25	8.2e-06	0.00102
response to mechanical stimulus (GO:0009612)	146	7	0.85	+	8.21	3.17e-05	0.00272
cellular response to antibiotic (GO:0071236)	105	5	0.61	+	8.16	0.000459	0.022
positive regulation of animal organ morphogenesis (GO:0110110)	106	5	0.62	+	8.08	0.000478	0.0226
positive regulation of smooth muscle cell proliferation (GO:0048661)	106	5	0.62	+	8.08	0.000478	0.0225
regulation of fibroblast proliferation (GO:0048145)	106	5	0.62	+	8.08	0.000478	0.0224
embryonic skeletal system morphogenesis (GO:0048704)	107	5	0.62	+	8	0.000498	0.0232
regulation of gliogenesis (GO:0014013)	150	7	0.88	+	7.99	3.74e-05	0.00309
positive regulation of ERK1 and ERK2 cascade (GO:0070374)	218	10	1.27	+	7.86	9.01e-07	0.000176
ossification (GO:0001503)	220	10	1.28	+	7.78	9.76e-07	0.000189
negative regulation of transmembrane receptor protein serine/threonine kinase signaling pathway (GO:0090101)	111	5	0.65	+	7.71	0.000585	0.0263
cell chemotaxis (GO:0060326)	201	9	1.17	+	7.67	3.9e-06	0.000619
lung development (GO:0030324)	203	9	1.19	+	7.59	4.22e-06	0.000662
inner ear morphogenesis (GO:0042472)	113	5	0.66	+	7.58	0.000632	0.0282
multicellular organism growth (GO:0035264)	113	5	0.66	+	7.58	0.000632	0.0282
regulation of Rho protein signal transduction (GO:0035023)	136	6	0.79	+	7.56	0.000183	0.011
regulation of cellular response to growth factor stimulus (GO:0090287)	274	12	1.6	+	7.5	1.13e-07	2.8e-05
respiratory tube development (GO:0030323)	206	9	1.2	+	7.48	4.73e-06	0.000721
regulation of smooth muscle cell proliferation (GO:0048660)	161	7	0.94	+	7.45	5.75e-05	0.0043
cardiac chamber development (GO:0003205)	186	8	1.09	+	7.37	1.81e-05	0.0018
embryonic skeletal system development (GO:0048706)	140	6	0.82	+	7.34	0.000213	0.0121
regulation of animal organ morphogenesis (GO:2000027)	211	9	1.23	+	7.31	5.7e-06	0.000814
bone development (GO:0060348)	212	9	1.24	+	7.27	5.91e-06	0.000829
gland morphogenesis (GO:0022612)	120	5	0.7	+	7.14	0.00082	0.035
regulation of chemotaxis (GO:0050920)	217	9	1.27	+	7.1	7.08e-06	0.000928
cellular response to acid chemical (GO:0071229)	171	7	1	+	7.01	8.27e-05	0.00563
response to steroid hormone (GO:0048545)	150	6	0.88	+	6.85	0.000304	0.0162
negative regulation of inflammatory response (GO:0050728)	151	6	0.88	+	6.81	0.000315	0.0167
retina development in camera-type eye (GO:0060041)	152	6	0.89	+	6.76	0.000325	0.0173
negative regulation of endopeptidase activity (GO:0010951)	178	7	1.04	+	6.74	0.000105	0.00684
regulation of ERK1 and ERK2 cascade (GO:0070372)	307	12	1.79	+	6.69	3.65e-07	7.72e-05
nephron development (GO:0072006)	128	5	0.75	+	6.69	0.00108	0.0439
respiratory system development (GO:0060541)	234	9	1.37	+	6.59	1.27e-05	0.00141
regulation of leukocyte migration (GO:0002685)	210	8	1.23	+	6.52	4.16e-05	0.00335
regulation of inflammatory response (GO:0050727)	351	13	2.05	+	6.34	2.11e-07	4.91e-05
regulation of endothelial cell migration (GO:0010594)	163	6	0.95	+	6.3	0.000466	0.0222
response to antibiotic (GO:0046677)	221	8	1.29	+	6.2	5.89e-05	0.00432
epithelial tube morphogenesis (GO:0060562)	361	13	2.11	+	6.17	2.87e-07	6.32e-05
negative regulation of cell growth (GO:0030308)	196	7	1.14	+	6.12	0.000187	0.0112
renal system development (GO:0072001)	281	10	1.64	+	6.09	7.94e-06	0.00101
angiogenesis (GO:0001525)	312	11	1.82	+	6.04	3e-06	0.0005
skeletal system development (GO:0001501)	493	17	2.88	+	5.91	6.96e-09	2.63e-06
regulation of Ras protein signal transduction (GO:0046578)	232	8	1.35	+	5.91	8.18e-05	0.00564
urogenital system development (GO:0001655)	320	11	1.87	+	5.89	3.79e-06	0.000613
regulation of small GTPase mediated signal transduction (GO:0051056)	263	9	1.54	+	5.86	3.08e-05	0.00269
regulation of cysteine-type endopeptidase activity involved in apoptotic process (GO:0043281)	205	7	1.2	+	5.85	0.000244	0.0134
vasculature development (GO:0001944)	559	19	3.26	+	5.82	1.05e-09	5.54e-07
kidney development (GO:0001822)	265	9	1.55	+	5.82	3.27e-05	0.00277
tissue morphogenesis (GO:0048729)	629	21	3.67	+	5.72	1.73e-10	1.3e-07
cardiovascular system development (GO:0072358)	573	19	3.35	+	5.68	1.55e-09	7.47e-07
blood vessel morphogenesis (GO:0048514)	426	14	2.49	+	5.63	2.86e-07	6.39e-05
positive regulation of cell migration (GO:0030335)	555	18	3.24	+	5.55	6.08e-09	2.47e-06
blood vessel development (GO:0001568)	529	17	3.09	+	5.5	1.9e-08	6.14e-06
positive regulation of locomotion (GO:0040017)	594	19	3.47	+	5.48	2.75e-09	1.25e-06
negative regulation of cell population proliferation (GO:0008285)	688	22	4.02	+	5.48	1.33e-10	1.24e-07
axon guidance (GO:0007411)	219	7	1.28	+	5.47	0.000359	0.0181
neuron projection guidance (GO:0097485)	221	7	1.29	+	5.42	0.000378	0.0188
cardiac muscle tissue development (GO:0048738)	192	6	1.12	+	5.35	0.00107	0.0433
positive regulation of cell motility (GO:2000147)	578	18	3.37	+	5.33	1.12e-08	3.85e-06
striated muscle tissue development (GO:0014706)	322	10	1.88	+	5.32	2.48e-05	0.00233
negative regulation of cytokine production (GO:0001818)	259	8	1.51	+	5.29	0.00017	0.0103
positive regulation of peptidyl-tyrosine phosphorylation (GO:0050731)	197	6	1.15	+	5.22	0.00121	0.0472
regulation of cysteine-type endopeptidase activity (GO:2000116)	230	7	1.34	+	5.21	0.000477	0.0226
regulation of peptidyl-tyrosine phosphorylation (GO:0050730)	264	8	1.54	+	5.19	0.000193	0.0115
regulation of epithelial cell migration (GO:0010632)	232	7	1.35	+	5.17	0.000502	0.0233
positive regulation of cellular component movement (GO:0051272)	597	18	3.49	+	5.16	1.81e-08	5.97e-06
glucose homeostasis (GO:0042593)	199	6	1.16	+	5.16	0.00127	0.0491
supramolecular fiber organization (GO:0097435)	465	14	2.72	+	5.16	7.9e-07	0.000158
heart morphogenesis (GO:0003007)	266	8	1.55	+	5.15	0.000203	0.0117
carbohydrate homeostasis (GO:0033500)	200	6	1.17	+	5.14	0.00131	0.05
animal organ morphogenesis (GO:0009887)	1015	30	5.93	+	5.06	2.3e-13	5.22e-10
muscle tissue development (GO:0060537)	339	10	1.98	+	5.05	3.78e-05	0.00311
response to oxidative stress (GO:0006979)	340	10	1.99	+	5.04	3.88e-05	0.00315
chemotaxis (GO:0006935)	478	14	2.79	+	5.02	1.08e-06	0.000207
tube morphogenesis (GO:0035239)	718	21	4.19	+	5.01	1.74e-09	8.11e-07
taxis (GO:0042330)	481	14	2.81	+	4.98	1.16e-06	0.00022
response to toxic substance (GO:0009636)	310	9	1.81	+	4.97	0.000105	0.00686
negative regulation of response to external stimulus (GO:0032102)	380	11	2.22	+	4.96	1.81e-05	0.0018
negative regulation of peptidase activity (GO:0010466)	242	7	1.41	+	4.95	0.000639	0.0284
response to wounding (GO:0009611)	354	10	2.07	+	4.84	5.39e-05	0.00407
cell morphogenesis involved in differentiation (GO:0000904)	570	16	3.33	+	4.81	3.04e-07	6.61e-05
response to acid chemical (GO:0001101)	251	7	1.47	+	4.78	0.000788	0.0337
morphogenesis of an epithelium (GO:0002009)	508	14	2.97	+	4.72	2.17e-06	0.000382
sensory organ morphogenesis (GO:0090596)	293	8	1.71	+	4.68	0.000382	0.0189
regulation of cell migration (GO:0030334)	917	25	5.35	+	4.67	1.65e-10	1.38e-07
cellular response to organonitrogen compound (GO:0071417)	443	12	2.59	+	4.64	1.42e-05	0.00156
negative regulation of growth (GO:0045926)	259	7	1.51	+	4.63	0.000942	0.0389
tube development (GO:0035295)	927	25	5.41	+	4.62	2.06e-10	1.49e-07
regulation of cell motility (GO:2000145)	968	26	5.65	+	4.6	9.19e-11	9.72e-08
positive regulation of MAPK cascade (GO:0043410)	522	14	3.05	+	4.59	2.94e-06	0.000497
axon development (GO:0061564)	373	10	2.18	+	4.59	8.22e-05	0.00564
axonogenesis (GO:0007409)	342	9	2	+	4.51	0.000215	0.0122
regulation of endopeptidase activity (GO:0052548)	342	9	2	+	4.51	0.000215	0.0121
regulation of cell growth (GO:0001558)	424	11	2.48	+	4.44	4.79e-05	0.00373
regulation of vasculature development (GO:1901342)	348	9	2.03	+	4.43	0.000244	0.0135
cell morphogenesis (GO:0000902)	737	19	4.3	+	4.42	7.84e-08	2.01e-05
regulation of angiogenesis (GO:0045765)	312	8	1.82	+	4.39	0.000572	0.0259
regulation of locomotion (GO:0040012)	1015	26	5.93	+	4.39	2.49e-10	1.72e-07
neuron projection morphogenesis (GO:0048812)	470	12	2.74	+	4.37	2.5e-05	0.00232
regulation of cellular component movement (GO:0051270)	1058	27	6.18	+	4.37	1.15e-10	1.14e-07
circulatory system development (GO:0072359)	910	23	5.31	+	4.33	4.03e-09	1.73e-06
plasma membrane bounded cell projection morphogenesis (GO:0120039)	475	12	2.77	+	4.33	2.77e-05	0.00252
cell projection morphogenesis (GO:0048858)	481	12	2.81	+	4.27	3.12e-05	0.00269
heart development (GO:0007507)	562	14	3.28	+	4.27	6.71e-06	0.00091
embryonic organ morphogenesis (GO:0048562)	322	8	1.88	+	4.26	0.0007	0.0304
tissue development (GO:0009888)	1655	41	9.66	+	4.24	1.06e-15	5.59e-12
negative regulation of locomotion (GO:0040013)	323	8	1.89	+	4.24	0.000714	0.0309
negative regulation of cellular component movement (GO:0051271)	323	8	1.89	+	4.24	0.000714	0.0308
muscle structure development (GO:0061061)	489	12	2.86	+	4.2	3.64e-05	0.00304
regulation of epithelial cell proliferation (GO:0050678)	370	9	2.16	+	4.17	0.000377	0.0188
sensory organ development (GO:0007423)	580	14	3.39	+	4.13	9.5e-06	0.00113
cell adhesion (GO:0007155)	792	19	4.62	+	4.11	2.32e-07	5.33e-05
circulatory system process (GO:0003013)	419	10	2.45	+	4.09	0.000207	0.0118
biological adhesion (GO:0022610)	802	19	4.68	+	4.06	2.8e-07	6.33e-05
cell part morphogenesis (GO:0032990)	507	12	2.96	+	4.05	5.12e-05	0.00394
negative regulation of signal transduction (GO:0009968)	1186	28	6.92	+	4.04	2.78e-10	1.84e-07
negative regulation of intracellular signal transduction (GO:1902532)	509	12	2.97	+	4.04	5.31e-05	0.00405
regulation of response to external stimulus (GO:0032101)	891	21	5.2	+	4.04	6.66e-08	1.73e-05
cellular component morphogenesis (GO:0032989)	596	14	3.48	+	4.02	1.28e-05	0.00142
gland development (GO:0048732)	428	10	2.5	+	4	0.000244	0.0134
cellular response to nitrogen compound (GO:1901699)	514	12	3	+	4	5.82e-05	0.00433
negative regulation of proteolysis (GO:0045861)	346	8	2.02	+	3.96	0.0011	0.0443
cell morphogenesis involved in neuron differentiation (GO:0048667)	434	10	2.53	+	3.95	0.000272	0.0148
cellular response to oxygen-containing compound (GO:1901701)	916	21	5.35	+	3.93	1.05e-07	2.64e-05
regulation of defense response (GO:0031347)	572	13	3.34	+	3.89	3.7e-05	0.00307
transmembrane receptor protein tyrosine kinase signaling pathway (GO:0007169)	353	8	2.06	+	3.88	0.00125	0.0482
anatomical structure formation involved in morphogenesis (GO:0048646)	928	21	5.42	+	3.88	1.3e-07	3.12e-05
regulation of MAPK cascade (GO:0043408)	714	16	4.17	+	3.84	5.29e-06	0.000769
positive regulation of response to external stimulus (GO:0032103)	402	9	2.35	+	3.83	0.000675	0.0298
response to oxygen-containing compound (GO:1901700)	1302	29	7.6	+	3.81	4.73e-10	2.68e-07
head development (GO:0060322)	674	15	3.94	+	3.81	1.15e-05	0.00133
enzyme linked receptor protein signaling pathway (GO:0007167)	544	12	3.18	+	3.78	9.84e-05	0.00656
neuron projection development (GO:0031175)	691	15	4.03	+	3.72	1.53e-05	0.00165
regulation of cell population proliferation (GO:0042127)	1665	36	9.72	+	3.7	4.86e-12	6.42e-09
regulation of system process (GO:0044057)	602	13	3.51	+	3.7	6.17e-05	0.00449
regulation of peptidase activity (GO:0052547)	417	9	2.43	+	3.7	0.00087	0.0366
response to organonitrogen compound (GO:0010243)	750	16	4.38	+	3.65	9.66e-06	0.00114
negative regulation of cell communication (GO:0010648)	1360	29	7.94	+	3.65	1.26e-09	6.47e-07
regulation of cytokine production (GO:0001817)	706	15	4.12	+	3.64	1.96e-05	0.00192
negative regulation of signaling (GO:0023057)	1365	29	7.97	+	3.64	1.37e-09	6.8e-07
anatomical structure morphogenesis (GO:0009653)	2218	47	12.95	+	3.63	1.45e-15	5.75e-12
positive regulation of cell projection organization (GO:0031346)	475	10	2.77	+	3.61	0.000544	0.0249
negative regulation of response to stimulus (GO:0048585)	1592	33	9.3	+	3.55	1.41e-10	1.24e-07
regulation of protein serine/threonine kinase activity (GO:0071900)	437	9	2.55	+	3.53	0.0012	0.0468
positive regulation of apoptotic process (GO:0043065)	642	13	3.75	+	3.47	0.000116	0.00741
positive regulation of programmed cell death (GO:0043068)	647	13	3.78	+	3.44	0.000125	0.00796
cell migration (GO:0016477)	849	17	4.96	+	3.43	1.12e-05	0.0013
regulation of growth (GO:0040008)	700	14	4.09	+	3.43	7.12e-05	0.005
negative regulation of multicellular organismal process (GO:0051241)	1310	26	7.65	+	3.4	4.41e-08	1.27e-05
positive regulation of cell death (GO:0010942)	709	14	4.14	+	3.38	8.14e-05	0.00563
regulation of cell adhesion (GO:0030155)	716	14	4.18	+	3.35	9.01e-05	0.00605
response to drug (GO:0042493)	772	15	4.51	+	3.33	5.34e-05	0.00405
regulation of anatomical structure morphogenesis (GO:0022603)	1099	21	6.42	+	3.27	1.91e-06	0.000341
response to lipid (GO:0033993)	639	12	3.73	+	3.22	0.000418	0.0203
response to nitrogen compound (GO:1901698)	857	16	5	+	3.2	4.73e-05	0.00369
localization of cell (GO:0051674)	973	18	5.68	+	3.17	1.72e-05	0.00174
cell motility (GO:0048870)	973	18	5.68	+	3.17	1.72e-05	0.00173
cellular homeostasis (GO:0019725)	865	16	5.05	+	3.17	5.27e-05	0.00404
cell development (GO:0048468)	1754	32	10.24	+	3.12	6.32e-09	2.51e-06
response to hormone (GO:0009725)	614	11	3.58	+	3.07	0.00106	0.0433
locomotion (GO:0040011)	1176	21	6.87	+	3.06	5.4e-06	0.000778
brain development (GO:0007420)	619	11	3.61	+	3.04	0.00113	0.0454
neuron development (GO:0048666)	845	15	4.93	+	3.04	0.000143	0.00872
response to endogenous stimulus (GO:0009719)	1130	20	6.6	+	3.03	1.06e-05	0.00124
epithelium development (GO:0060429)	1021	18	5.96	+	3.02	3.22e-05	0.00274
positive regulation of cell population proliferation (GO:0008284)	970	17	5.66	+	3	5.84e-05	0.00433
response to abiotic stimulus (GO:0009628)	913	16	5.33	+	3	9.81e-05	0.00656
regulation of multicellular organismal development (GO:2000026)	2169	38	12.66	+	3	4.68e-10	2.75e-07
cellular chemical homeostasis (GO:0055082)	743	13	4.34	+	3	0.000463	0.0221
negative regulation of developmental process (GO:0051093)	1039	18	6.07	+	2.97	4.03e-05	0.00326
regulation of intracellular signal transduction (GO:1902531)	1575	27	9.2	+	2.94	4.24e-07	8.84e-05
positive regulation of protein phosphorylation (GO:0001934)	1003	17	5.86	+	2.9	8.73e-05	0.00589
positive regulation of intracellular signal transduction (GO:1902533)	946	16	5.52	+	2.9	0.000146	0.0089
regulation of protein phosphorylation (GO:0001932)	1433	24	8.37	+	2.87	3.11e-06	0.000508
animal organ development (GO:0048513)	3047	51	17.79	+	2.87	6.02e-13	1.19e-09
positive regulation of phosphorylation (GO:0042327)	1079	18	6.3	+	2.86	6.5e-05	0.0047
positive regulation of multicellular organismal process (GO:0051240)	1928	32	11.26	+	2.84	5.72e-08	1.57e-05
regulation of phosphorylation (GO:0042325)	1574	26	9.19	+	2.83	1.44e-06	0.000265
regulation of cell projection organization (GO:0031344)	792	13	4.62	+	2.81	0.00083	0.0352
chordate embryonic development (GO:0043009)	806	13	4.71	+	2.76	0.000971	0.04
regulation of response to stress (GO:0080134)	1304	21	7.61	+	2.76	2.5e-05	0.00233
regulation of multicellular organismal process (GO:0051239)	3245	52	18.95	+	2.74	1.71e-12	3.01e-09
chemical homeostasis (GO:0048878)	1128	18	6.59	+	2.73	0.000113	0.00725
response to external stimulus (GO:0009605)	2267	36	13.24	+	2.72	2.02e-08	6.4e-06
cellular response to organic substance (GO:0071310)	1827	29	10.67	+	2.72	6.95e-07	0.000141
embryo development ending in birth or egg hatching (GO:0009792)	822	13	4.8	+	2.71	0.00116	0.0462
positive regulation of phosphorus metabolic process (GO:0010562)	1147	18	6.7	+	2.69	0.000139	0.00853
positive regulation of phosphate metabolic process (GO:0045937)	1147	18	6.7	+	2.69	0.000139	0.0085
movement of cell or subcellular component (GO:0006928)	1405	22	8.2	+	2.68	2.38e-05	0.00226
regulation of signal transduction (GO:0009966)	2812	44	16.42	+	2.68	4.25e-10	2.59e-07
regulation of cell death (GO:0010941)	1672	26	9.76	+	2.66	4.28e-06	0.000659
positive regulation of developmental process (GO:0051094)	1552	24	9.06	+	2.65	1.17e-05	0.00134
neuron differentiation (GO:0030182)	1038	16	6.06	+	2.64	0.000407	0.0199
regulation of apoptotic process (GO:0042981)	1493	23	8.72	+	2.64	1.95e-05	0.00192
positive regulation of cell differentiation (GO:0045597)	1114	17	6.5	+	2.61	0.000298	0.0159
cellular response to chemical stimulus (GO:0070887)	2367	36	13.82	+	2.6	6.01e-08	1.59e-05
regulation of programmed cell death (GO:0043067)	1518	23	8.86	+	2.59	2.53e-05	0.00233
regulation of developmental process (GO:0050793)	2707	41	15.81	+	2.59	5.58e-09	2.33e-06
regulation of hydrolase activity (GO:0051336)	994	15	5.8	+	2.58	0.000771	0.033
plasma membrane bounded cell projection organization (GO:0120036)	1064	16	6.21	+	2.58	0.000531	0.0245
regulation of phosphate metabolic process (GO:0019220)	1733	26	10.12	+	2.57	8.06e-06	0.00101
regulation of phosphorus metabolic process (GO:0051174)	1734	26	10.12	+	2.57	8.15e-06	0.00102
positive regulation of signal transduction (GO:0009967)	1538	23	8.98	+	2.56	3.09e-05	0.00268
regulation of cell development (GO:0060284)	1095	16	6.39	+	2.5	0.000719	0.031
embryo development (GO:0009790)	1177	17	6.87	+	2.47	0.000553	0.0253
negative regulation of cell death (GO:0060548)	1042	15	6.08	+	2.47	0.00123	0.0477
regulation of cell differentiation (GO:0045595)	1884	27	11	+	2.45	1.19e-05	0.00135
cell projection organization (GO:0030030)	1120	16	6.54	+	2.45	0.00091	0.0382
system development (GO:0048731)	4229	60	24.69	+	2.43	3.1e-12	4.92e-09
response to organic substance (GO:0010033)	2494	35	14.56	+	2.4	8.26e-07	0.000164
homeostatic process (GO:0042592)	1649	23	9.63	+	2.39	0.000129	0.00813
regulation of cell communication (GO:0010646)	3338	46	19.49	+	2.36	9.07e-09	3.35e-06
positive regulation of cell communication (GO:0010647)	1817	25	10.61	+	2.36	6.56e-05	0.00473
response to chemical (GO:0042221)	3491	48	20.38	+	2.35	3.81e-09	1.68e-06
regulation of signaling (GO:0023051)	3352	46	19.57	+	2.35	1.02e-08	3.6e-06
positive regulation of signaling (GO:0023056)	1824	25	10.65	+	2.35	6.83e-05	0.00483
regulation of response to stimulus (GO:0048583)	3970	54	23.18	+	2.33	4.75e-10	2.6e-07
regulation of immune system process (GO:0002682)	1485	20	8.67	+	2.31	0.000539	0.0248
cell surface receptor signaling pathway (GO:0007166)	1861	25	10.87	+	2.3	8.63e-05	0.00585
regulation of protein modification process (GO:0031399)	1797	24	10.49	+	2.29	0.000134	0.00831
multicellular organism development (GO:0007275)	4847	63	28.3	+	2.23	2.72e-11	3.08e-08
positive regulation of response to stimulus (GO:0048584)	2321	30	13.55	+	2.21	3.41e-05	0.00287
regulation of localization (GO:0032879)	2903	37	16.95	+	2.18	3.11e-06	0.000513
anatomical structure development (GO:0048856)	5219	66	30.47	+	2.17	2.18e-11	2.66e-08
generation of neurons (GO:0048699)	1666	21	9.73	+	2.16	0.00114	0.0455
developmental process (GO:0032502)	5578	70	32.57	+	2.15	3.23e-12	4.66e-09
cellular developmental process (GO:0048869)	3756	47	21.93	+	2.14	1.22e-07	2.98e-05
cell differentiation (GO:0030154)	3706	46	21.64	+	2.13	3.46e-07	7.41e-05
nervous system development (GO:0007399)	2265	27	13.22	+	2.04	0.000365	0.0183
regulation of protein metabolic process (GO:0051246)	2729	32	15.93	+	2.01	0.000128	0.00806
response to stress (GO:0006950)	3180	37	18.57	+	1.99	2.63e-05	0.00241
regulation of cellular protein metabolic process (GO:0032268)	2535	29	14.8	+	1.96	0.000426	0.0206
negative regulation of cellular process (GO:0048523)	4729	53	27.61	+	1.92	4.89e-07	0.000101
regulation of biological quality (GO:0065008)	3974	43	23.2	+	1.85	2.84e-05	0.00256
negative regulation of biological process (GO:0048519)	5185	55	30.27	+	1.82	1.89e-06	0.000341
positive regulation of biological process (GO:0048518)	6121	61	35.74	+	1.71	2.68e-06	0.000458
cellular component organization (GO:0016043)	4957	49	28.94	+	1.69	7.62e-05	0.0053
multicellular organismal process (GO:0032501)	7307	70	42.66	+	1.64	1.22e-06	0.000228
positive regulation of cellular process (GO:0048522)	5661	54	33.05	+	1.63	6.87e-05	0.00484
cellular component organization or biogenesis (GO:0071840)	5152	49	30.08	+	1.63	0.000227	0.0127
response to stimulus (GO:0050896)	8448	72	49.33	+	1.46	6.02e-05	0.0044
regulation of biological process (GO:0050789)	11566	91	67.53	+	1.35	4.3e-05	0.00344
regulation of cellular process (GO:0050794)	11072	85	64.65	+	1.31	0.000399	0.0196
biological regulation (GO:0065007)	12183	93	71.13	+	1.31	0.000126	0.00801
cellular process (GO:0009987)	14901	107	87	+	1.23	0.000113	0.00727

## Sheet: SCC I2_biological process
Analysis Type:	PANTHER Overrepresentation Test (Released 20200407)
Annotation Version and Release Date:	GO Ontology database DOI: 10.5281/zenodo.3727280 Released 2020-03-23
Analyzed List:	upload_1 (Mus musculus)
Reference List:	Mus musculus (all genes in database)
Test Type:	FISHER
Correction:	FDR
GO biological process complete	Mus musculus - REFLIST (22265)	upload_1 (98)	upload_1 (expected)	upload_1 (over/under)	upload_1 (fold Enrichment)	upload_1 (raw P-value)	upload_1 (FDR)
metanephros development (GO:0001656)	82	6	0.36	+	16.62	2.46e-06	0.003
negative regulation of cellular response to growth factor stimulus (GO:0090288)	145	6	0.64	+	9.4	5.42e-05	0.026
urogenital system development (GO:0001655)	320	10	1.41	+	7.1	1.9e-06	0.00274
kidney development (GO:0001822)	265	8	1.17	+	6.86	2.71e-05	0.0143
renal system development (GO:0072001)	281	8	1.24	+	6.47	4.06e-05	0.0201
negative regulation of intracellular signal transduction (GO:1902532)	509	10	2.24	+	4.46	9.37e-05	0.0391
animal organ morphogenesis (GO:0009887)	1015	18	4.47	+	4.03	4.92e-07	0.0026
tube morphogenesis (GO:0035239)	718	12	3.16	+	3.8	8.33e-05	0.0367
cell migration (GO:0016477)	849	14	3.74	+	3.75	2.35e-05	0.0138
localization of cell (GO:0051674)	973	15	4.28	+	3.5	2.53e-05	0.0143
cell motility (GO:0048870)	973	15	4.28	+	3.5	2.53e-05	0.0138
negative regulation of signal transduction (GO:0009968)	1186	18	5.22	+	3.45	4.34e-06	0.0043
regulation of phosphorylation (GO:0042325)	1574	22	6.93	+	3.18	1.19e-06	0.00269
negative regulation of cell communication (GO:0010648)	1360	19	5.99	+	3.17	7.33e-06	0.00554
regulation of protein phosphorylation (GO:0001932)	1433	20	6.31	+	3.17	4.09e-06	0.00463
negative regulation of signaling (GO:0023057)	1365	19	6.01	+	3.16	7.72e-06	0.00556
tissue development (GO:0009888)	1655	23	7.28	+	3.16	7.06e-07	0.0028
regulation of cell population proliferation (GO:0042127)	1665	23	7.33	+	3.14	7.83e-07	0.00248
locomotion (GO:0040011)	1176	16	5.18	+	3.09	5.84e-05	0.0265
regulation of phosphate metabolic process (GO:0019220)	1733	22	7.63	+	2.88	5.61e-06	0.00494
regulation of phosphorus metabolic process (GO:0051174)	1734	22	7.63	+	2.88	5.66e-06	0.00472
anatomical structure morphogenesis (GO:0009653)	2218	28	9.76	+	2.87	2.22e-07	0.00176
regulation of intracellular signal transduction (GO:1902531)	1575	19	6.93	+	2.74	5.48e-05	0.0256
regulation of multicellular organismal development (GO:2000026)	2169	26	9.55	+	2.72	1.81e-06	0.00287
homeostatic process (GO:0042592)	1649	19	7.26	+	2.62	0.0001	0.0408
regulation of protein modification process (GO:0031399)	1797	20	7.91	+	2.53	0.000102	0.0405
regulation of signal transduction (GO:0009966)	2812	30	12.38	+	2.42	4.11e-06	0.00435
animal organ development (GO:0048513)	3047	32	13.41	+	2.39	1.9e-06	0.00251
regulation of developmental process (GO:0050793)	2707	28	11.91	+	2.35	1.38e-05	0.00876
regulation of cell communication (GO:0010646)	3338	34	14.69	+	2.31	1.26e-06	0.00249
regulation of signaling (GO:0023051)	3352	34	14.75	+	2.3	1.37e-06	0.00241
system development (GO:0048731)	4229	42	18.61	+	2.26	7.76e-08	0.00123
multicellular organism development (GO:0007275)	4847	43	21.33	+	2.02	1.03e-06	0.00272
negative regulation of cellular process (GO:0048523)	4729	41	20.81	+	1.97	5.01e-06	0.00467
regulation of biological quality (GO:0065008)	3974	34	17.49	+	1.94	9.12e-05	0.0391
anatomical structure development (GO:0048856)	5219	43	22.97	+	1.87	1.11e-05	0.00734
localization (GO:0051179)	4888	40	21.51	+	1.86	3.89e-05	0.0199
negative regulation of biological process (GO:0048519)	5185	42	22.82	+	1.84	1.99e-05	0.0121
developmental process (GO:0032502)	5578	45	24.55	+	1.83	1.03e-05	0.00707
multicellular organismal process (GO:0032501)	7307	54	32.16	+	1.68	6.99e-06	0.00554

## Sheet: Intestine I_biological process
Analysis Type:	PANTHER Overrepresentation Test (Released 20200407)
Annotation Version and Release Date:	GO Ontology database DOI: 10.5281/zenodo.3727280 Released 2020-03-23
Analyzed List:	upload_1 (Mus musculus)
Reference List:	Mus musculus (all genes in database)
Test Type:	FISHER
Correction:	FDR
GO biological process complete	Mus musculus - REFLIST (22265)	upload_1 (101)	upload_1 (expected)	upload_1 (over/under)	upload_1 (fold Enrichment)	upload_1 (raw P-value)	upload_1 (FDR)
regulation of phagosome maturation (GO:1905162)	3	2	0.01	+	> 100	0.0002	0.0314
positive regulation of interleukin-13 secretion (GO:2000667)	4	2	0.02	+	> 100	0.000299	0.0399
positive regulation of interleukin-5 production (GO:0032754)	12	3	0.05	+	55.11	3.91e-05	0.0107
positive regulation of interleukin-13 production (GO:0032736)	14	3	0.06	+	47.24	5.8e-05	0.0137
positive regulation of type 2 immune response (GO:0002830)	16	3	0.07	+	41.33	8.22e-05	0.0159
regulation of interleukin-5 production (GO:0032674)	18	3	0.08	+	36.74	0.000112	0.0197
regulation of interleukin-13 production (GO:0032656)	19	3	0.09	+	34.81	0.000129	0.0223
aortic valve morphogenesis (GO:0003180)	19	3	0.09	+	34.81	0.000129	0.0221
membrane raft organization (GO:0031579)	21	3	0.1	+	31.49	0.000169	0.0276
aortic valve development (GO:0003176)	23	3	0.1	+	28.75	0.000215	0.0325
positive regulation of interleukin-4 production (GO:0032753)	24	3	0.11	+	27.56	0.000242	0.0345
endoplasmic reticulum unfolded protein response (GO:0030968)	53	5	0.24	+	20.8	6.44e-06	0.003
heart valve morphogenesis (GO:0003179)	47	4	0.21	+	18.76	8.32e-05	0.0159
cellular response to unfolded protein (GO:0034620)	71	6	0.32	+	18.63	1.34e-06	0.00118
heart valve development (GO:0003170)	57	4	0.26	+	15.47	0.000168	0.0277
skeletal muscle cell differentiation (GO:0035914)	60	4	0.27	+	14.7	0.000202	0.0314
cellular response to topologically incorrect protein (GO:0035967)	91	6	0.41	+	14.53	5.17e-06	0.00274
positive regulation of smooth muscle cell migration (GO:0014911)	62	4	0.28	+	14.22	0.000228	0.0334
response to unfolded protein (GO:0006986)	103	6	0.47	+	12.84	1.02e-05	0.00413
response to topologically incorrect protein (GO:0035966)	126	7	0.57	+	12.25	2.42e-06	0.00167
skeletal muscle tissue development (GO:0007519)	140	6	0.64	+	9.45	5.31e-05	0.0134
extracellular matrix organization (GO:0030198)	240	10	1.09	+	9.19	2e-07	0.000353
extracellular structure organization (GO:0043062)	241	10	1.09	+	9.15	2.08e-07	0.00033
skeletal muscle organ development (GO:0060538)	149	6	0.68	+	8.88	7.41e-05	0.0161
axon guidance (GO:0007411)	219	7	0.99	+	7.05	7.54e-05	0.0159
striated muscle cell differentiation (GO:0051146)	220	7	1	+	7.01	7.75e-05	0.0158
neuron projection guidance (GO:0097485)	221	7	1	+	6.98	7.96e-05	0.0158
regulation of response to wounding (GO:1903034)	193	6	0.88	+	6.85	0.000289	0.0395
striated muscle tissue development (GO:0014706)	322	10	1.46	+	6.85	2.64e-06	0.00174
muscle tissue development (GO:0060537)	339	10	1.54	+	6.5	4.11e-06	0.00233
muscle structure development (GO:0061061)	489	14	2.22	+	6.31	6.06e-08	0.00024
neuron projection morphogenesis (GO:0048812)	470	13	2.13	+	6.1	2.74e-07	0.000395
plasma membrane bounded cell projection morphogenesis (GO:0120039)	475	13	2.15	+	6.03	3.08e-07	0.000376
cell projection morphogenesis (GO:0048858)	481	13	2.18	+	5.96	3.54e-07	0.000401
axonogenesis (GO:0007409)	342	9	1.55	+	5.8	3.06e-05	0.00899
heart morphogenesis (GO:0003007)	266	7	1.21	+	5.8	0.000242	0.0343
muscle cell differentiation (GO:0042692)	272	7	1.23	+	5.67	0.000276	0.0384
cell part morphogenesis (GO:0032990)	507	13	2.3	+	5.65	6.31e-07	0.000626
muscle organ development (GO:0007517)	279	7	1.27	+	5.53	0.000321	0.042
axon development (GO:0061564)	373	9	1.69	+	5.32	5.9e-05	0.0137
negative regulation of response to external stimulus (GO:0032102)	380	9	1.72	+	5.22	6.78e-05	0.0151
cellular component morphogenesis (GO:0032989)	596	14	2.7	+	5.18	6.28e-07	0.000664
cell morphogenesis involved in neuron differentiation (GO:0048667)	434	9	1.97	+	4.57	0.000181	0.0293
neuron projection development (GO:0031175)	691	14	3.13	+	4.47	3.43e-06	0.00209
heart development (GO:0007507)	562	11	2.55	+	4.31	5.61e-05	0.0137
cell morphogenesis (GO:0000902)	737	14	3.34	+	4.19	7.06e-06	0.0032
chemotaxis (GO:0006935)	478	9	2.17	+	4.15	0.000363	0.0472
regulation of locomotion (GO:0040012)	1015	19	4.6	+	4.13	1.63e-07	0.000369
taxis (GO:0042330)	481	9	2.18	+	4.12	0.000379	0.0485
actin filament-based process (GO:0030029)	555	10	2.52	+	3.97	0.000239	0.0348
regulation of cellular component movement (GO:0051270)	1058	19	4.8	+	3.96	3.04e-07	0.000402
regulation of plasma membrane bounded cell projection organization (GO:0120035)	783	14	3.55	+	3.94	1.38e-05	0.00508
regulation of cell projection organization (GO:0031344)	792	14	3.59	+	3.9	1.56e-05	0.0055
regulation of cell motility (GO:2000145)	968	17	4.39	+	3.87	1.88e-06	0.00142
cell morphogenesis involved in differentiation (GO:0000904)	570	10	2.59	+	3.87	0.000295	0.0396
regulation of cell migration (GO:0030334)	917	16	4.16	+	3.85	4.25e-06	0.00232
neuron development (GO:0048666)	845	14	3.83	+	3.65	3.15e-05	0.00909
circulatory system development (GO:0072359)	910	15	4.13	+	3.63	1.7e-05	0.00584
cell adhesion (GO:0007155)	792	13	3.59	+	3.62	6.79e-05	0.015
biological adhesion (GO:0022610)	802	13	3.64	+	3.57	7.69e-05	0.0158
negative regulation of apoptotic process (GO:0043066)	907	14	4.11	+	3.4	6.69e-05	0.0152
negative regulation of developmental process (GO:0051093)	1039	16	4.71	+	3.39	1.97e-05	0.0065
cell migration (GO:0016477)	849	13	3.85	+	3.38	0.000135	0.0227
locomotion (GO:0040011)	1176	18	5.33	+	3.37	6.01e-06	0.00289
negative regulation of programmed cell death (GO:0043069)	927	14	4.21	+	3.33	8.41e-05	0.0157
plasma membrane bounded cell projection organization (GO:0120036)	1064	16	4.83	+	3.31	2.62e-05	0.00846
positive regulation of protein phosphorylation (GO:0001934)	1003	15	4.55	+	3.3	5.11e-05	0.0133
neuron differentiation (GO:0030182)	1038	15	4.71	+	3.19	7.48e-05	0.016
negative regulation of cell death (GO:0060548)	1042	15	4.73	+	3.17	7.81e-05	0.0157
cell projection organization (GO:0030030)	1120	16	5.08	+	3.15	4.8e-05	0.0127
anatomical structure formation involved in morphogenesis (GO:0048646)	928	13	4.21	+	3.09	0.000316	0.0418
negative regulation of protein metabolic process (GO:0051248)	1072	15	4.86	+	3.08	0.000107	0.019
negative regulation of cellular protein metabolic process (GO:0032269)	1004	14	4.55	+	3.07	0.000191	0.0307
positive regulation of phosphorylation (GO:0042327)	1079	15	4.89	+	3.06	0.000114	0.0199
regulation of apoptotic process (GO:0042981)	1493	20	6.77	+	2.95	1.2e-05	0.00464
regulation of programmed cell death (GO:0043067)	1518	20	6.89	+	2.9	1.53e-05	0.0055
regulation of cell death (GO:0010941)	1672	22	7.58	+	2.9	5.34e-06	0.00273
positive regulation of phosphorus metabolic process (GO:0010562)	1147	15	5.2	+	2.88	0.000221	0.0331
positive regulation of phosphate metabolic process (GO:0045937)	1147	15	5.2	+	2.88	0.000221	0.0327
cytoskeleton organization (GO:0007010)	1072	14	4.86	+	2.88	0.00037	0.0477
regulation of response to stress (GO:0080134)	1304	17	5.92	+	2.87	8.32e-05	0.0157
positive regulation of protein modification process (GO:0031401)	1233	16	5.59	+	2.86	0.000146	0.0243
movement of cell or subcellular component (GO:0006928)	1405	18	6.37	+	2.82	6.24e-05	0.0143
generation of neurons (GO:0048699)	1666	21	7.56	+	2.78	1.74e-05	0.00586
negative regulation of response to stimulus (GO:0048585)	1592	20	7.22	+	2.77	3e-05	0.00915
regulation of protein phosphorylation (GO:0001932)	1433	18	6.5	+	2.77	8.01e-05	0.0157
cell development (GO:0048468)	1754	22	7.96	+	2.76	1.13e-05	0.00449
neurogenesis (GO:0022008)	1776	22	8.06	+	2.73	1.37e-05	0.00518
negative regulation of multicellular organismal process (GO:0051241)	1310	16	5.94	+	2.69	0.000287	0.0395
anatomical structure morphogenesis (GO:0009653)	2218	27	10.06	+	2.68	1.52e-06	0.00127
tissue development (GO:0009888)	1655	20	7.51	+	2.66	5.16e-05	0.0132
positive regulation of cellular protein metabolic process (GO:0032270)	1566	18	7.1	+	2.53	0.00024	0.0346
nervous system development (GO:0007399)	2265	26	10.27	+	2.53	7.27e-06	0.0032
regulation of phosphorylation (GO:0042325)	1574	18	7.14	+	2.52	0.000255	0.0358
cell differentiation (GO:0030154)	3706	42	16.81	+	2.5	3.14e-09	4.98e-05
cellular developmental process (GO:0048869)	3756	42	17.04	+	2.47	4.71e-09	3.74e-05
regulation of cell differentiation (GO:0045595)	1884	21	8.55	+	2.46	0.000102	0.0184
regulation of localization (GO:0032879)	2903	32	13.17	+	2.43	1.68e-06	0.00134
regulation of cellular component organization (GO:0051128)	2454	26	11.13	+	2.34	3.64e-05	0.0101
system development (GO:0048731)	4229	43	19.18	+	2.24	6.11e-08	0.000194
regulation of multicellular organismal development (GO:2000026)	2169	22	9.84	+	2.24	0.000291	0.0394
regulation of developmental process (GO:0050793)	2707	27	12.28	+	2.2	8.51e-05	0.0157
regulation of signal transduction (GO:0009966)	2812	28	12.76	+	2.2	5.77e-05	0.0139
regulation of cellular protein metabolic process (GO:0032268)	2535	25	11.5	+	2.17	0.000203	0.031
animal organ development (GO:0048513)	3047	30	13.82	+	2.17	2.96e-05	0.00919
regulation of signaling (GO:0023051)	3352	33	15.21	+	2.17	9.05e-06	0.00378
regulation of response to stimulus (GO:0048583)	3970	39	18.01	+	2.17	1.31e-06	0.00122
regulation of cell communication (GO:0010646)	3338	32	15.14	+	2.11	3.17e-05	0.00898
multicellular organism development (GO:0007275)	4847	46	21.99	+	2.09	1.6e-07	0.000422
regulation of multicellular organismal process (GO:0051239)	3245	30	14.72	+	2.04	9.78e-05	0.0178
anatomical structure development (GO:0048856)	5219	48	23.67	+	2.03	1.83e-07	0.000362
response to chemical (GO:0042221)	3491	32	15.84	+	2.02	5.46e-05	0.0135
developmental process (GO:0032502)	5578	51	25.3	+	2.02	4.88e-08	0.000258
negative regulation of cellular process (GO:0048523)	4729	43	21.45	+	2	1.97e-06	0.00142
negative regulation of biological process (GO:0048519)	5185	45	23.52	+	1.91	2.68e-06	0.0017
cellular component organization (GO:0016043)	4957	43	22.49	+	1.91	5.92e-06	0.00293
cellular component organization or biogenesis (GO:0071840)	5152	44	23.37	+	1.88	7.81e-06	0.00335
positive regulation of cellular process (GO:0048522)	5661	45	25.68	+	1.75	3.05e-05	0.00914
positive regulation of biological process (GO:0048518)	6121	48	27.77	+	1.73	2.64e-05	0.00838
multicellular organismal process (GO:0032501)	7307	56	33.15	+	1.69	3.45e-06	0.00203
regulation of cellular process (GO:0050794)	11072	69	50.23	+	1.37	0.000198	0.0313
biological regulation (GO:0065007)	12183	75	55.27	+	1.36	7.67e-05	0.016
regulation of biological process (GO:0050789)	11566	71	52.47	+	1.35	0.000203	0.0312
cellular process (GO:0009987)	14901	86	67.59	+	1.27	4.59e-05	0.0123

## Sheet: Liver I_biological process
Analysis Type:	PANTHER Overrepresentation Test (Released 20200407)
Annotation Version and Release Date:	GO Ontology database DOI: 10.5281/zenodo.3727280 Released 2020-03-23
Analyzed List:	upload_1 (Mus musculus)
Reference List:	Mus musculus (all genes in database)
Test Type:	FISHER
Correction:	FDR
GO biological process complete	Mus musculus - REFLIST (22265)	upload_1 (99)	upload_1 (expected)	upload_1 (over/under)	upload_1 (fold Enrichment)	upload_1 (raw P-value)	upload_1 (FDR)
negative regulation of trophoblast cell migration (GO:1901164)	6	3	0.03	+	> 100	6.93e-06	0.0018
positive regulation of Notch signaling pathway involved in heart induction (GO:0035481)	5	2	0.02	+	89.96	0.000402	0.0439
regulation of Notch signaling pathway involved in heart induction (GO:0035480)	5	2	0.02	+	89.96	0.000402	0.0436
negative regulation of vitamin D biosynthetic process (GO:0010957)	5	2	0.02	+	89.96	0.000402	0.0433
bleb assembly (GO:0032060)	11	3	0.05	+	61.34	2.96e-05	0.00527
regulation of trophoblast cell migration (GO:1901163)	13	3	0.06	+	51.9	4.52e-05	0.00724
endocardial cushion formation (GO:0003272)	19	3	0.08	+	35.51	0.000122	0.0167
embryonic digestive tract morphogenesis (GO:0048557)	20	3	0.09	+	33.73	0.00014	0.0185
regulation of bicellular tight junction assembly (GO:2000810)	22	3	0.1	+	30.67	0.00018	0.0232
regulation of collateral sprouting (GO:0048670)	24	3	0.11	+	28.11	0.000228	0.0282
endocardial cushion morphogenesis (GO:0003203)	33	4	0.15	+	27.26	2.13e-05	0.00418
negative regulation of intrinsic apoptotic signaling pathway in response to DNA damage (GO:1902230)	25	3	0.11	+	26.99	0.000254	0.0308
hydrogen peroxide catabolic process (GO:0042744)	26	3	0.12	+	25.95	0.000283	0.033
extracellular matrix assembly (GO:0085029)	26	3	0.12	+	25.95	0.000283	0.0327
negative regulation of synapse organization (GO:1905809)	27	3	0.12	+	24.99	0.000313	0.0352
negative regulation of embryonic development (GO:0045992)	27	3	0.12	+	24.99	0.000313	0.035
collagen fibril organization (GO:0030199)	47	5	0.21	+	23.93	3.38e-06	0.00107
antibiotic catabolic process (GO:0017001)	45	4	0.2	+	19.99	6.57e-05	0.00974
endocardial cushion development (GO:0003197)	46	4	0.2	+	19.56	7.12e-05	0.0103
mesenchyme morphogenesis (GO:0072132)	48	4	0.21	+	18.74	8.31e-05	0.0118
negative regulation of reproductive process (GO:2000242)	66	5	0.29	+	17.04	1.59e-05	0.0034
digestive tract morphogenesis (GO:0048546)	54	4	0.24	+	16.66	0.000128	0.0173
digestive system development (GO:0055123)	129	8	0.57	+	13.95	1.73e-07	0.000152
digestive tract development (GO:0048565)	116	7	0.52	+	13.57	1.26e-06	0.000603
vasculogenesis (GO:0001570)	88	5	0.39	+	12.78	5.86e-05	0.00894
outflow tract morphogenesis (GO:0003151)	78	4	0.35	+	11.53	0.000485	0.0499
mesenchyme development (GO:0060485)	211	9	0.94	+	9.59	5.89e-07	0.000374
skeletal muscle organ development (GO:0060538)	149	6	0.66	+	9.06	6.63e-05	0.00973
negative regulation of developmental growth (GO:0048640)	126	5	0.56	+	8.92	0.000294	0.0333
extracellular matrix organization (GO:0030198)	240	9	1.07	+	8.43	1.65e-06	0.00067
extracellular structure organization (GO:0043062)	241	9	1.07	+	8.4	1.7e-06	0.000675
skeletal muscle tissue development (GO:0007519)	140	5	0.62	+	8.03	0.000469	0.0489
regulation of animal organ morphogenesis (GO:2000027)	211	7	0.94	+	7.46	5.29e-05	0.00815
negative regulation of cell migration (GO:0030336)	276	9	1.23	+	7.33	4.97e-06	0.00138
negative regulation of cell motility (GO:2000146)	289	9	1.29	+	7	7.12e-06	0.00179
negative regulation of locomotion (GO:0040013)	323	10	1.44	+	6.96	2.26e-06	0.000833
heart morphogenesis (GO:0003007)	266	8	1.18	+	6.76	3e-05	0.00528
blood vessel development (GO:0001568)	529	15	2.35	+	6.38	1.68e-08	2.66e-05
negative regulation of cellular component movement (GO:0051271)	323	9	1.44	+	6.27	1.68e-05	0.00352
vasculature development (GO:0001944)	559	15	2.49	+	6.03	3.4e-08	4.15e-05
muscle tissue development (GO:0060537)	339	9	1.51	+	5.97	2.44e-05	0.0045
cardiovascular system development (GO:0072358)	573	15	2.55	+	5.89	4.67e-08	5.29e-05
blood vessel morphogenesis (GO:0048514)	426	11	1.89	+	5.81	3.77e-06	0.00117
regionalization (GO:0003002)	353	9	1.57	+	5.73	3.32e-05	0.00573
muscle organ development (GO:0007517)	279	7	1.24	+	5.64	0.000284	0.0326
pattern specification process (GO:0007389)	449	11	2	+	5.51	6.13e-06	0.00168
growth (GO:0040007)	464	11	2.06	+	5.33	8.29e-06	0.00199
heart development (GO:0007507)	562	13	2.5	+	5.2	1.54e-06	0.000658
developmental growth (GO:0048589)	448	10	1.99	+	5.02	3.61e-05	0.00602
tissue morphogenesis (GO:0048729)	629	14	2.8	+	5.01	9.16e-07	0.000469
epithelial tube morphogenesis (GO:0060562)	361	8	1.61	+	4.98	0.000236	0.029
eye development (GO:0001654)	366	8	1.63	+	4.92	0.000259	0.0311
cell projection assembly (GO:0030031)	367	8	1.63	+	4.9	0.000263	0.0314
visual system development (GO:0150063)	369	8	1.64	+	4.88	0.000273	0.0323
morphogenesis of an epithelium (GO:0002009)	508	11	2.26	+	4.87	1.89e-05	0.0038
sensory system development (GO:0048880)	373	8	1.66	+	4.82	0.000293	0.0334
tube morphogenesis (GO:0035239)	718	15	3.19	+	4.7	7.84e-07	0.000444
circulatory system development (GO:0072359)	910	19	4.05	+	4.7	2.17e-08	3.13e-05
cell-cell adhesion (GO:0098609)	392	8	1.74	+	4.59	0.000405	0.0434
skeletal system development (GO:0001501)	493	10	2.19	+	4.56	7.88e-05	0.0113
regulation of developmental growth (GO:0048638)	396	8	1.76	+	4.54	0.000433	0.0454
tube development (GO:0035295)	927	18	4.12	+	4.37	1.56e-07	0.000145
embryonic morphogenesis (GO:0048598)	619	12	2.75	+	4.36	2.26e-05	0.00437
negative regulation of developmental process (GO:0051093)	1039	20	4.62	+	4.33	3.27e-08	4.33e-05
regulation of cell migration (GO:0030334)	917	17	4.08	+	4.17	6.8e-07	0.000399
muscle structure development (GO:0061061)	489	9	2.17	+	4.14	0.000368	0.0405
anatomical structure formation involved in morphogenesis (GO:0048646)	928	17	4.13	+	4.12	7.99e-07	0.000422
regulation of locomotion (GO:0040012)	1015	18	4.51	+	3.99	5.75e-07	0.000396
animal organ morphogenesis (GO:0009887)	1015	18	4.51	+	3.99	5.75e-07	0.00038
regulation of cell motility (GO:2000145)	968	17	4.3	+	3.95	1.41e-06	0.000639
regulation of anatomical structure morphogenesis (GO:0022603)	1099	19	4.89	+	3.89	3.89e-07	0.000308
negative regulation of cell differentiation (GO:0045596)	757	13	3.37	+	3.86	3.49e-05	0.00595
positive regulation of apoptotic process (GO:0043065)	642	11	2.85	+	3.85	0.000149	0.0195
positive regulation of programmed cell death (GO:0043068)	647	11	2.88	+	3.82	0.000159	0.0206
negative regulation of multicellular organismal process (GO:0051241)	1310	22	5.82	+	3.78	6.48e-08	6.85e-05
tissue development (GO:0009888)	1655	27	7.36	+	3.67	2.57e-09	5.81e-06
regulation of cellular component movement (GO:0051270)	1058	17	4.7	+	3.61	4.57e-06	0.00129
epithelium development (GO:0060429)	1021	16	4.54	+	3.52	1.23e-05	0.00278
positive regulation of cell death (GO:0010942)	709	11	3.15	+	3.49	0.000344	0.0381
regulation of plasma membrane bounded cell projection organization (GO:0120035)	783	12	3.48	+	3.45	0.000204	0.0258
cell adhesion (GO:0007155)	792	12	3.52	+	3.41	0.000226	0.0284
regulation of cell projection organization (GO:0031344)	792	12	3.52	+	3.41	0.000226	0.0282
biological adhesion (GO:0022610)	802	12	3.57	+	3.37	0.000253	0.0308
negative regulation of cell communication (GO:0010648)	1360	20	6.05	+	3.31	2.21e-06	0.000833
negative regulation of signaling (GO:0023057)	1365	20	6.07	+	3.3	2.33e-06	0.00084
locomotion (GO:0040011)	1176	17	5.23	+	3.25	1.78e-05	0.00367
localization of cell (GO:0051674)	973	14	4.33	+	3.24	0.000112	0.0157
cell motility (GO:0048870)	973	14	4.33	+	3.24	0.000112	0.0155
positive regulation of cell differentiation (GO:0045597)	1114	16	4.95	+	3.23	3.51e-05	0.00592
negative regulation of signal transduction (GO:0009968)	1186	17	5.27	+	3.22	1.98e-05	0.00393
cell migration (GO:0016477)	849	12	3.78	+	3.18	0.00042	0.0444
regulation of apoptotic process (GO:0042981)	1493	21	6.64	+	3.16	2.35e-06	0.000829
anatomical structure morphogenesis (GO:0009653)	2218	31	9.86	+	3.14	4.74e-09	9.39e-06
regulation of programmed cell death (GO:0043067)	1518	21	6.75	+	3.11	3.05e-06	0.000986
negative regulation of response to stimulus (GO:0048585)	1592	22	7.08	+	3.11	1.71e-06	0.000662
embryo development (GO:0009790)	1177	16	5.23	+	3.06	6.69e-05	0.00974
cell projection organization (GO:0030030)	1120	15	4.98	+	3.01	0.000136	0.0182
plasma membrane bounded cell projection organization (GO:0120036)	1064	14	4.73	+	2.96	0.000278	0.0327
positive regulation of transcription by RNA polymerase II (GO:0045944)	1234	16	5.49	+	2.92	0.000115	0.0159
regulation of multicellular organismal development (GO:2000026)	2169	28	9.64	+	2.9	1.77e-07	0.000148
positive regulation of developmental process (GO:0051094)	1552	20	6.9	+	2.9	1.54e-05	0.00334
movement of cell or subcellular component (GO:0006928)	1405	18	6.25	+	2.88	4.75e-05	0.00753
regulation of cell death (GO:0010941)	1672	21	7.43	+	2.82	1.33e-05	0.00292
animal organ development (GO:0048513)	3047	38	13.55	+	2.8	9.96e-10	2.63e-06
regulation of cell population proliferation (GO:0042127)	1665	20	7.4	+	2.7	4.16e-05	0.0068
regulation of transcription by RNA polymerase II (GO:0006357)	2011	24	8.94	+	2.68	6.57e-06	0.00176
regulation of cell differentiation (GO:0045595)	1884	22	8.38	+	2.63	2.44e-05	0.00455
negative regulation of cellular macromolecule biosynthetic process (GO:2000113)	1382	16	6.14	+	2.6	0.000409	0.0435
regulation of developmental process (GO:0050793)	2707	31	12.04	+	2.58	4.43e-07	0.000334
negative regulation of macromolecule metabolic process (GO:0010605)	2499	28	11.11	+	2.52	2.99e-06	0.000989
positive regulation of gene expression (GO:0010628)	2000	22	8.89	+	2.47	5.98e-05	0.00903
positive regulation of transcription, DNA-templated (GO:0045893)	1546	17	6.87	+	2.47	0.000476	0.0493
negative regulation of nitrogen compound metabolic process (GO:0051172)	2275	25	10.12	+	2.47	1.66e-05	0.00352
multicellular organism development (GO:0007275)	4847	52	21.55	+	2.41	2.42e-11	3.84e-07
regulation of cellular component organization (GO:0051128)	2454	26	10.91	+	2.38	2.89e-05	0.00527
negative regulation of cellular process (GO:0048523)	4729	50	21.03	+	2.38	1.87e-10	7.43e-07
negative regulation of cellular metabolic process (GO:0031324)	2475	26	11	+	2.36	3.13e-05	0.00545
negative regulation of metabolic process (GO:0009892)	2775	29	12.34	+	2.35	9.09e-06	0.00215
negative regulation of biological process (GO:0048519)	5185	54	23.05	+	2.34	2.54e-11	2.02e-07
system development (GO:0048731)	4229	44	18.8	+	2.34	7.89e-09	1.39e-05
regulation of transcription, DNA-templated (GO:0006355)	2899	30	12.89	+	2.33	6.78e-06	0.00179
regulation of nucleic acid-templated transcription (GO:1903506)	2907	30	12.93	+	2.32	7.08e-06	0.00181
regulation of RNA biosynthetic process (GO:2001141)	2910	30	12.94	+	2.32	7.2e-06	0.00178
regulation of cellular macromolecule biosynthetic process (GO:2000112)	3339	34	14.85	+	2.29	1.6e-06	0.000667
regulation of multicellular organismal process (GO:0051239)	3245	33	14.43	+	2.29	2.54e-06	0.000856
developmental process (GO:0032502)	5578	56	24.8	+	2.26	3.97e-11	2.1e-07
anatomical structure development (GO:0048856)	5219	52	23.21	+	2.24	4.98e-10	1.58e-06
regulation of signal transduction (GO:0009966)	2812	28	12.5	+	2.24	2.89e-05	0.00521
regulation of macromolecule biosynthetic process (GO:0010556)	3425	34	15.23	+	2.23	3.79e-06	0.00116
positive regulation of macromolecule metabolic process (GO:0010604)	3265	32	14.52	+	2.2	1.04e-05	0.00242
regulation of nucleobase-containing compound metabolic process (GO:0019219)	3409	33	15.16	+	2.18	8.2e-06	0.002
regulation of biosynthetic process (GO:0009889)	3653	35	16.24	+	2.15	4.38e-06	0.00126
regulation of cellular biosynthetic process (GO:0031326)	3579	34	15.91	+	2.14	1.23e-05	0.00275
regulation of RNA metabolic process (GO:0051252)	3172	30	14.1	+	2.13	3.81e-05	0.0063
positive regulation of nitrogen compound metabolic process (GO:0051173)	3091	29	13.74	+	2.11	6.23e-05	0.00931
regulation of cell communication (GO:0010646)	3338	31	14.84	+	2.09	5.01e-05	0.00787
regulation of signaling (GO:0023051)	3352	31	14.9	+	2.08	5.21e-05	0.0081
positive regulation of metabolic process (GO:0009893)	3570	33	15.87	+	2.08	2.4e-05	0.00454
cell differentiation (GO:0030154)	3706	34	16.48	+	2.06	1.82e-05	0.0037
cellular developmental process (GO:0048869)	3756	34	16.7	+	2.04	2.27e-05	0.00434
response to chemical (GO:0042221)	3491	31	15.52	+	2	0.000132	0.0177
regulation of gene expression (GO:0010468)	3837	34	17.06	+	1.99	4.31e-05	0.00697
regulation of nitrogen compound metabolic process (GO:0051171)	5208	46	23.16	+	1.99	5.6e-07	0.000403
regulation of primary metabolic process (GO:0080090)	5362	46	23.84	+	1.93	1.41e-06	0.000657
regulation of macromolecule metabolic process (GO:0060255)	5496	47	24.44	+	1.92	9.84e-07	0.000488
regulation of metabolic process (GO:0019222)	5995	50	26.66	+	1.88	6.55e-07	0.000399
regulation of response to stimulus (GO:0048583)	3970	33	17.65	+	1.87	0.000192	0.0246
positive regulation of cellular process (GO:0048522)	5661	47	25.17	+	1.87	2.42e-06	0.000834
regulation of cellular metabolic process (GO:0031323)	5567	46	24.75	+	1.86	3.92e-06	0.00117
multicellular organismal process (GO:0032501)	7307	59	32.49	+	1.82	6.78e-08	6.72e-05
positive regulation of biological process (GO:0048518)	6121	49	27.22	+	1.8	4.18e-06	0.00123
regulation of biological process (GO:0050789)	11566	75	51.43	+	1.46	1.48e-06	0.00065
regulation of cellular process (GO:0050794)	11072	71	49.23	+	1.44	1.14e-05	0.00261
biological regulation (GO:0065007)	12183	78	54.17	+	1.44	7.85e-07	0.000429

## Sheet: Lung I_biological process
Analysis Type:	PANTHER Overrepresentation Test (Released 20200407)
Annotation Version and Release Date:	GO Ontology database DOI: 10.5281/zenodo.3727280 Released 2020-03-23
Analyzed List:	upload_1 (Mus musculus)
Reference List:	Mus musculus (all genes in database)
Test Type:	FISHER
Correction:	FDR
GO biological process complete	Mus musculus - REFLIST (22265)	upload_1 (96)	upload_1 (expected)	upload_1 (over/under)	upload_1 (fold Enrichment)	upload_1 (raw P-value)	upload_1 (FDR)
Bergmann glial cell differentiation (GO:0060020)	11	3	0.05	+	63.25	2.7e-05	0.0306
hydrogen peroxide catabolic process (GO:0042744)	26	4	0.11	+	35.68	8.02e-06	0.0106
hydrogen peroxide metabolic process (GO:0042743)	41	4	0.18	+	22.63	4.15e-05	0.0439
antibiotic catabolic process (GO:0017001)	45	4	0.19	+	20.62	5.83e-05	0.0462
digestive tract development (GO:0048565)	116	7	0.5	+	14	1.02e-06	0.00323
neural crest cell differentiation (GO:0014033)	87	5	0.38	+	13.33	4.81e-05	0.0423
digestive system development (GO:0055123)	129	7	0.56	+	12.59	2e-06	0.00454
mesenchymal cell differentiation (GO:0048762)	151	7	0.65	+	10.75	5.42e-06	0.00859
mesenchyme development (GO:0060485)	211	7	0.91	+	7.69	4.35e-05	0.0431
skeletal system development (GO:0001501)	493	10	2.13	+	4.7	6.07e-05	0.0458
tissue development (GO:0009888)	1655	20	7.14	+	2.8	2.4e-05	0.0293
anatomical structure morphogenesis (GO:0009653)	2218	25	9.56	+	2.61	6.02e-06	0.00867
animal organ development (GO:0048513)	3047	32	13.14	+	2.44	8.5e-07	0.00337
multicellular organism development (GO:0007275)	4847	45	20.9	+	2.15	6.71e-08	0.000532
system development (GO:0048731)	4229	39	18.23	+	2.14	1.25e-06	0.0033
anatomical structure development (GO:0048856)	5219	46	22.5	+	2.04	1.83e-07	0.000968
developmental process (GO:0032502)	5578	49	24.05	+	2.04	4.94e-08	0.000784
negative regulation of cellular process (GO:0048523)	4729	41	20.39	+	2.01	2.25e-06	0.00446
negative regulation of biological process (GO:0048519)	5185	43	22.36	+	1.92	4.54e-06	0.008
regulation of macromolecule metabolic process (GO:0060255)	5496	42	23.7	+	1.77	4.49e-05	0.0419
positive regulation of biological process (GO:0048518)	6121	45	26.39	+	1.71	5.16e-05	0.0431

## Sheet: Skin I_biological process
Analysis Type:	PANTHER Overrepresentation Test (Released 20200407)
Annotation Version and Release Date:	GO Ontology database DOI: 10.5281/zenodo.3727280 Released 2020-03-23
Analyzed List:	upload_1 (Mus musculus)
Reference List:	Mus musculus (all genes in database)
Test Type:	FISHER
Correction:	FDR
GO biological process complete	Mus musculus - REFLIST (22265)	upload_1 (99)	upload_1 (expected)	upload_1 (over/under)	upload_1 (fold Enrichment)	upload_1 (raw P-value)	upload_1 (FDR)
tight junction assembly (GO:0120192)	33	4	0.15	+	27.26	2.13e-05	0.0282
tight junction organization (GO:0120193)	36	4	0.16	+	24.99	2.92e-05	0.0356
cell-cell junction organization (GO:0045216)	147	8	0.65	+	12.24	4.46e-07	0.00354
skin development (GO:0043588)	232	9	1.03	+	8.72	1.26e-06	0.00399
cell junction organization (GO:0034330)	467	12	2.08	+	5.78	1.39e-06	0.00367
epithelial cell differentiation (GO:0030855)	496	12	2.21	+	5.44	2.55e-06	0.00579
epithelium development (GO:0060429)	1021	20	4.54	+	4.41	2.47e-08	0.000391
tissue development (GO:0009888)	1655	23	7.36	+	3.13	8.55e-07	0.00339
cellular component assembly (GO:0022607)	1939	22	8.62	+	2.55	3.77e-05	0.0427
cellular developmental process (GO:0048869)	3756	36	16.7	+	2.16	2.9e-06	0.00575
cell differentiation (GO:0030154)	3706	35	16.48	+	2.12	8.42e-06	0.0134
developmental process (GO:0032502)	5578	48	24.8	+	1.94	5.7e-07	0.00301
negative regulation of cellular process (GO:0048523)	4729	40	21.03	+	1.9	1.9e-05	0.0275
anatomical structure development (GO:0048856)	5219	44	23.21	+	1.9	4.32e-06	0.0076
positive regulation of cellular process (GO:0048522)	5661	44	25.17	+	1.75	4.15e-05	0.0439

## Sheet: SCC markers
E (E-I1-I2-M)	I1 (E-I1-I2-M)	I2 (E-I1-I2-M)	M (E-I1-I2-M)	E (E-I1-M)	I1 (E-I1-M)	M (E-I1-M)	E-I1 (E-I1-I2-M)	I1-E (E-I1-I2-M)	I1-I2 (E-I1-I2-M)	I2-M (E-I1-I2-M)	E-I1 (E-I1-M)	I1-E (E-I1-M)	I1-M (E-I1-M)
S100a14	Col14a1	Fmod	Ankrd1	Fxyd3	Pamr1	Gatm	Dcn	Krt5	Spp1	Pcbp4	Loxl1	S100a14	Zpr1
Epcam	Mfap2	Itgbl1	Dkk2	S100a14	Gpnmb	Ankrd1	Srpx2	Lad1	Trim47		Col1a2	Spint2	Nifk
Lypd3	Steap4	Adgrg2	Ndn	Pkp3	Col14a1	Pcgf5	Pdgfrb	Krt14	Ano1		Pdgfrb	Pkp3
Tacstd2	Igf1	Prelp	Armcx2	Lypd3	Eln	Akap12	Loxl1	S100a14	Cpsf3		Lox	Krt5
Aqp3	Sfrp2	Camk4	Akap12	Fermt1	Mfap2	Glipr2	Col1a2	Serinc2			Adamts2	Perp
Fxyd3	Srpx2	Slit2	Epb41l3	Tacstd2	Fmo2	Ndn	Adamts2	Spint2			Ctla2a	Lypd3
Dmkn	Il6	Slit3	Gatm	Epcam	Sfrp2	Armcx2	C1qtnf6	Perp			Pdgfrl	Ywhaq-ps1
Tns4	Dpt	Hoxb9	Glipr2	Krtdap	Fmod	Wrb	Postn	Ywhaq-ps1			Ncam1	Fxyd3
Trim29	Itm2a	Scara5	Eno3	Dsc3	Igf1	Cavin2		Tns4			Cdh11	Lad1
Lamb3	Apod	Hmgcs2	Krt8	Trim29	Apod	Cpa4		Sfn			Postn	Irf6
Krt17	1500015O10Rik	Syt8	Sgce	Lamb3	1500015O10Rik	Bdnf		Krt6a			Col11a1	Dmkn
Krtdap	Lcn2	Pik3ip1	Ctla2b	Irf6	Itm2a	Cdh2		Krt17			Fhl1	Dsp
Fermt1	Fibin	Grem1	Cpa4	Aqp3	Dpt	Gm28875		Tacstd2				Tns4
Cxadr	Gpnmb	Sulf2	Pcbp4	Dmkn	Prelp	Osr1		Lamb3				Serinc2
Cd24a	Ccdc80	Dab2	S1pr2	Tns4	Aqp1	Meg3		Epcam				Epcam
Pkp3	C1ra	Ankrd29	Suv39h1	Lama3	Aspn	Adam19		F11r				Lamb3
Fam57a	Aspn	Pdlim4	Nppb	Plet1	Srpx2	Fam171a1		Pkp3				Krt14
Serinc2	Gpx3	Cxcl3	Rgs16	Plek2	Scara5	Eno3		Trp63				Sfn
Sfrp1	Pdgfrl	Sncg	Ube2c	Krt16	Itgbl1	Gm2115		Cotl1				Fermt1
Car12	Tnfaip6	Sertad4	Wrb	Trp63	Pdgfrl	Zfp9		Lypd3				Tacstd2
Spint2	Eln	Cryaa	Il1rl1	Spint2	C1qtnf3	3300005D01Rik		Car12				Krt17
Trp63	Thsd7a	Mxd4	Rcc1	Klk8	Mgp	S1pr2		Dmkn				Dsc3
Lad1	Ltbp2	Gm2115	Necap1	Slc38a4	Pdgfra	Pcbp4		Itga3				Trim29
Dsc3	Smpdl3a	Aamdc	Mrpl19	Serinc2	Cd248	Pdia5		Klk8				Car12
Irf6	Fndc1	Ephx1	Myh10	Ywhaq-ps1	Nox4	Hspb6		Bok				Ptprf
Krt16	Serpina3n	C1qtnf3	Msantd4	Fam167a	Htra3	Myh10		Irf6				Klk8
Krt6a	Adamts2	Tmem119	Adam19	Krt17	Sulf2	Prmt2		Fam57a				Trp63
Lama3	Slc7a2	Aqp5	Ptpn21	Serpinb10	Slc7a2	Snx10		Aqp3				Lmo1
F11r	Pappa	Dnase1l1	Meg3	Dsp	Olfml3	Hoxb9		Dsp				Krt6a
Slc38a4	C1qtnf6	Large1	9230110C19Rik	Hcar2	Medag	Ly75		Ptprf				Pkp1
Lamc2	Pamr1	Rdh10	Bag2	Krt6a	Gfpt2	Col5a3		Itgb4				Rgs12
Stxbp2	Selenop	H19	Dfna5	Duoxa1	Scara3	Shisa4		Anxa8				Fam167a
Fgfr2	Hmcn1	Mgll	Rrp9	Efna1	Selenop	Epb41l4a		Fxyd3				Krt16
Plet1	Fmo2	Gpx7	Gng2	Rab38	Smpdl3a	Dynap		Tmpo				Lama3
Prss12	Fam46a	Smpd1	Grwd1	Cbr2	Pdgfrb	Ecscr		Lmo1				Fam57a
Krt5	Mfap5	Cdkn2c	Rad18	Fam57a	Ltbp2	Dok1		Lama3				Plek2
Ptprf	Lama4	Adgre5	Aaas	Apobec1	Tns2	Dnajb14		Krt16				Krtdap
Plek2	Col12a1	Fzd7	Cacna2d1	Krt5	Ccdc80	Asb8		Krtdap				Tuba4a
Fam213a	Creb3l1	Ccdc32	Cxcl10	Fgfr2	Thsd7a	Bid		Wnt4				Duoxa1
Wnt4	Tns2	Aldh3a1	Ppat	Car12	Plxdc2	AU020206		Dsc3				F11r
Fam167a	Wisp2	Tcn2	Gpn1	Lad1	Col6a3	Gng2		Trim29				Itgb4
Hcar2	Aqp1	Chpf2	Rhoj	Wnt10a	Abca1	Arpin		Lamc2				Aqp3
Efna1	Postn	Kctd4	Prmt7	Prss12	Thbs3	Krt8		Rgs12				Plet1
Ywhaq-ps1	Lox	Srpx	Asb8	Pycard	Ebf1	Glce		Fabp5
Klk8	Tnfrsf21	Gab1	Rhobtb3	Wnt4	Nfatc1	Epb41l3		Cd24a
Dsp	Pde4d	Zbtb4	Kpna6	Adrb2	Lama4	Creb3l1		Fermt1
Serpinb10	Lrig3	Trim47	Cdr2	Lmo1	C1ra	Tgfb1i1		Duoxa1
Ahcyl2	Il1r1	Car5b	Vopp1	Sfn	Steap4	Csf1		Fads3
S100a8	Scarf2	Fam20a	Ppan	Sparcl1	Il1r1	Pla2g15		Ajuba
Fuca2	Ptn	Bhlhe41	Osr1	Eva1a	Slit2	Steap1		Pkp1
Epgn	Loxl1	Gas7	Abcg2	Cd24a	Col11a1	Necap1		Plek2
Rps6ka1	Crispld2	Htra3	Glmn	Eva1c	Postn	Chrnb1		Reep4
Stom	Nrp1	Clcn7	St7	Ahcyl2	Mrgprf	Nqo2		Hras
Rgs12	Zfp949	Adrb2	Rhno1	Cotl1	Dcn	Dkk2		Stom
Ctsh	Col1a2	Tlr2	Wdr12	Icam1	Bdkrb1	Snx24		Gltp
Eva1a	P3h3	Kif26b	Pgm3	Smox	Gas7	Pik3c2a		Nt5dc2
Apobec1	Casp4	Spry1	Thumpd1	Pkp1	Fndc1	Rnf103		Ruvbl2
Ass1	Heg1	Fads1	Serpinb2	Ptprf	Prrx2	Rgs16		Msmo1
Vangl2	Col6a3	Pla2g16	Gart	Sfrp1	Lhfpl2	Fam149a		Cdh3
Tnnt2	Ctla2a	Slc1a4	Heatr1	Fam213a	Cthrc1	Samd4		Thoc3
Snai2	Scara3	Id4	Celf2	Rgs12	Pla2g16	Pcolce2		Ass1
Cdh3	Lhfpl2	Prrx2	Zfp9	Rps6ka1	Gpx7	Arhgef40		Mphosph6
Cotl1	Plxdc2	Gcnt2	F2r	S100a8	Scarf2	Agpat4		Krt18
Sfn	Arhgap42	AU020206	Bid	Itgb4	Gpx3	Dbn1		Ppil1
Pard6g	Ccl7	Marveld1	Dbf4	Ralgds	Tmem119	Sccpdh		Serpinb10
Znrf2	Arsa	Chst12	Snx24	Serpinb8	Kif26b	Zeb2		Rpf2
Acp5	Sesn3	B3gnt9	Msto1	Dennd2c	Fibin	Pgm3		Dusp7
Duoxa1	Mmp3	Rasa3	Dnajb14	Hagh	Crispld2	F2r		Snrnp40
Ripk3	Col4a1	Arfgap3	Cdk8	Anxa8	C1qtnf6	Myl9		Ppif
Krt14	Myd88	Ctgf	Crbn	Krt14	Wisp2	Flnc		Acat2
Net1	Ednra	Serpinb6b	Noc2l	Net1	Nr4a3	Manea		Eva1a
Smox	Sema5a	Bdkrb1	Sema3a	Tgfbi	Cacna2d1	Prune2		Selenoh
Cpox	Egr2	Slc23a2	Orc6	Mafb	Serpine2	Tspan6		Hspa14
Krt18	Robo1	Col11a1	Tulp3	Epgn	Hmcn1	Nipal1		Tuba4a
Serpinb8	Parp8	Ptprg	Cdc42ep5	Lamc2	Mxra7	Tmem237		Limk2
Slc9a3r1	Chst11	Tmem175	Kcnq1ot1	Taf4b	Srpx	Tulp3		Ptpre
Pkp1	Tmem64	Cyld	Togaram1	Nqo1	Slit3	Pde4dip		Psat1
Lama5	Ppp2r3a	Dync2li1	0610010F05Rik	Pard6g	Colec12	Slc35b4		Fdps
Moxd1	Maff	Spp1	Hmces	Mtss1	Mrc2	Kpna6
Pacsin3		Atp2b4	Tbc1d19	Tuba4a	Mfap5	Olfml2b
Rnf114		Klhl5	Mthfd1	Sncg	Spry1	Esyt1
Tfap2a		Abcc5	Cdca3	Flrt3	Pmp22	Oxsr1
Arap2		Gm2a	Oxsr1	Perp	Gas6	Eml1
Pmaip1		Cdh13	Pfn2	Cyp7b1	Pappa	Mthfd2
St3gal6		Hes6	Mrpl47	Blmh	Fcgrt	Dph5
Wfdc2		Adgrl3	Gins2	Cdh3	Il6	Msln
Dusp7		Ntpcr	Wipf1	Gltp	Heg1	Aifm1
Icam1		Dlg5	Vps11	Adarb1	Serpina3n	Fam189b
Gjb4		Crebrf	Cdkn1c	Pthlh	Ccl7	Mn1
Fdft1		Thbs3	Stk39	Vdr	Lox	Gmpr2
Rnaseh2b		Ndufa4l2	Crabp1	Pmaip1	Uap1l1	Ddah2
Car9		Pmp22	Nqo2	Klhl42	Mir99ahg	Wipf1
Fabp5		Pofut1	Nop2	Slc27a1	Slc4a4	Plpp1
Msmo1		Cyp7b1	Smyd5	Rxra	Matn4	Tcaf1
Egln3		Fryl	Snapc2	Stxbp2	Tnfrsf21	Pstk
Klhl42		Cx3cl1	Rgs19	Nt5dc2	Sod3	Trim35
Gltp		Txndc16	Hspb6	Bhlhe41	Casp4	Dmwd
Nqo1		Abca1	Cdc23	F11r	Tgfb3	Ptpn23
Pqlc1		Neu1	Pyurf	2900026A02Rik	Ctla2a	Plekho2
Ehd4		Vps54	Fpgs	Gjb4	Adamts2	Hyi

## Sheet: Intestine markers
E (E-I-M)	I (E-I-M)	M (E-I-M)	E-I (E-I-M)	I-E (E-I-M)	I-M (E-I-M)	M-I (E-I-M)
Lect2	Nepn	Angptl1	Id3	Lgals2	Mab21l2	Nepn
Sp5	Robo2	Synpo2	Fos	Cldn7	Tcf21	Bex1
Akr1c13	Gata3	Rspo3	Hlx	Fam183b	Pdgfra	Krt19
Akr1c12	Vtn	Hhip	Meis2	Pcsk9	Tgfbi	Cldn3
Alpl	Dusp3	Gucy1a3	Hsd11b2	Lect2	Fendrr	Slc2a3
Isx	Fos	Tcf21	Sparc	Pth1r	Col3a1	Bnip3
S100g	Clu	Dkk2	Pmp22	Isx	Foxf1	Vtn
Necab2	Clgn	Sfrp1	Twist2	Tspan8	Mmp2	Bex4
Tcea3	Anxa2	Tgfbi	Eno3	Alpl	Ets1	F11r
Lgals2	Slc2a3	Crispld2	Hand1	Serpina1a	Crispld2	Cdh1
Nrn1	Egr1	Aldh1a2	Runx1t1	Shh	Saa1	Prss8
Serpina1c	Fhl1	Sdpr	Nid1	Necab2	Sfrp1	Emb
Spock3	Acta2	Pdgfra	Dlk1	Osr2	Saa2	Krt7
Gucy2c	Syt11	Saa1	Col1a2	Serpina1c	Nkx2-3	Slc16a3
Pth1r	Cyp39a1	Bcl11a	Sgce	Akr1c13	Ccnd2	2610528A11Rik
Sh3bgr	Pmp22	Ets1	Fbn2	Ambp	Angptl1	Chchd10
Clic6	Atf3	Mfap4		Grb7	Foxf2	Espn
Tspan8	Flrt2	Plxna2		Pcbd1	Synpo2	Eps8l2
Calml4	Ccnd1	Saa2		Akr1c19	Sdpr	Rnase4
Snx7	Postn	Foxf2		Ttr		Anxa2
2200002D01Rik	Spon2	Mab21l2		Tcea3		Tmsb4x
Pcsk9	Serpinf1	Ldb2		Nrn1		Gpx3
Gipc2	Btg2	Snai2		Sp5		Prss23
Cib2	Slc16a3	Nkx2-3		Gucy2c		Cldn4
Car8	Cmtm8	Dact1				Epcam
Raet1e	Espn	Kcnmb2				Cpn1
Serpina1a	Arhgap29	Fendrr				Bex2
Akr1c19	Kif5c	Tmem158				Crb3
Cdkn1a	Efna1	Pdlim3				Cldn6
Palm3	Srgap1	Foxf1				Rnf128
Ttr	Ahnak	Pla2g4a				Ocln
Clmn	Csnk1g1	Zfhx4				Dpp4
Neto2	Plod2	Hoxb2				Robo2
Osr2	Nfkbia	Gpr20				Peg3
Rcan2	Rian	Gstk1				Tpd52
Lad1	Epdr1	Col3a1				Anxa5
Lypd6b	Amotl2	Nrk				Spink1
Grb7	Sgce	Cdh11				Dsc2
Rab25	Cast	Nid1
Gata6	Klk8	Twist2
Serpina1d	Cldn4	Hoxb6
Ocln	Acbd3	Myc
Fam183b	Bend4	Gypc
Tdh	Prtg	Filip1l
Serpina1b	2610528A11Rik	Hand1
Tuba4a	Zfp622	Ppp1r14a
Shh	Cd59a	Tanc1
Enpp1	Asxl3	Tshz2
Stard10	Speg	Mmp2
Kif12	Ppp1r15a	Fhl2
Cgn	Eno3	Gpr50
Rnf103	Ero1l	Mest
Cryl1	Pdia5	Runx1t1
Smim22	Mob3a	Col1a1
Folr1	Gabarapl1	Meis2
Syngr2	H2-K1	Ptn
Prdm1	Krt19	Frem1
Hspbap1	Podxl	Nes
Elf1	Arl4a	Hdgfrp3
Kcne1l	Flnb	Wnt5a
Ttc41	Anxa5	Col5a2
Pde4dip	Tro	Bmp4
Ambp	Pdlim5	Spin2c
Dpp4	Gpx3	Fam212a
AA986860	Xist	Epha4
Cyb561	Peg3	Rdh10
Tff3	Mkl2	Rbms3
Cldn3	Cxxc5	Hlx
B4galnt2	Fbxw17	Col1a2
Cldn7	Bdh2	Hsd11b2
E030030I06Rik	Arhgef28	Sec14l1
Celf2	Klhl24	Olfml3
Ap1m2	Acot9	Col11a1
Aldh1b1	Igfbp5	Sulf2
Gphn	Tmem47	Fam162b
Fabp3	Rlf	Mid1ip1
Cpm	Dync2h1	Plagl1
Gm38426	Tubb2b	Hoxa5
Agtpbp1	0610040J01Rik	Pcdh7
Bid	Pdlim1	Mthfd2
F2rl1	Bcam	Pde5a
Pir	Clcn3	Hoxc8
St14	Hgsnat	Ifitm3
Trf	Cldn23	Il11ra1
Mgat4a	Tcf19	Dtx4
Crb3	Nudt11	Eea1
Chchd10	Pea15a	Zcchc14
Klhl23	Myof	Dlk1
Spint1	Afp	2810408I11Rik
Kdf1	Specc1	Ncam1
Foxa1	Eps8l2	Lbh
Polr3g	Ang	Snhg4
Marveld2	Rara	1810032O08Rik
Cpn1	Mul1	Smoc1
Acer2	Dsp	Fbn2
Mreg	Cln3	Rps6ka3
Sox9	Cyr61	Slitrk6
Cpne8	Apbb2	Lpar1
Spink1	Prkcz	Akap12
Tpd52	Tpp1	Tpm2

## Sheet: Liver markers
E (E-I-M)	I (E-I-M)	M (E-I-M)	E-I (E-I-M)	I-E (E-I-M)	I-M (E-I-M)	M-I (E-I-M)
Shbg	Barx1	Mybpc3	Map1b	Fabp5	Sfrp5	Hbb-y
A1cf	Cobl	Fbxo32	Tpm1	Afp	Tbx18	Hbb-bh1
Apof	Hlx	Tbx18	Ptn	Trf	Gyg	Hba-x
Dnajc22	Lmo1	Shox2	Maged2	Cd9	Myl4	Ramp2
Pnliprp1	Lum	Emilin2	Tmsb4x	Grb7	Wnt2	Rpl37rt
Serpina10	Crabp1	Sfrp5	Gpx3	Apof	Tnnt2	Barx1
Igfbp1	Lhx2	Thsd4	Fstl1	Apoe	Mgarp	Dlk1
Mmd2	Lpar4	Tbx5	Lgals1	Foxa3	Flrt2
Igsf1	Hotairm1	Itga4	Tgfb2	Psat1	Atp1b1
Cyp2c68	Fam212a	Mgarp	Mfap2	Shbg	Ddit4
0610040J01Rik	Ifitm1	Wnt2	Col3a1	Mttp	Atp2a2
Foxa3	Snai2	Pgam2	Sparc	Cpm	Ppp1r12a
Gjb1	Hmcn1	Ccdc141	Cnn3	Gulo	Ccdc141
F12	Shisa3	Smarcd3	Tnni1	Dnajc22	Pkp2
Rhbg	Ramp2	Smoc2	Clic1	H2-K1	Shox2
Cpb2	Ackr3	Mical2	Tpm4	Mgst2	Gadd45g
Gltpd2	Emp3	Popdc2	Capn6	Dgat2	Rbpms
Lect2	Pitx2	Itga6	Rhoc	St8sia3
Foxa2	Pdlim4	Ddit4	Hand2	Phgdh
Afm	Gstk1	Upk1b	Pdlim7	Gcat
Cfi	Col5a2	Cap2	2020-09-07	A1cf
Grb7	Mfap4	Tnnt2	Asb4	Serpina6
Plg	Pcdh17	Hey1	Tax1bp3	Reln
St8sia3	Sfrp2	Adm	S100a11	Bex1
Spp2	Col3a1	Flrt2	6330403K07Rik	Tuba4a
F2	Epha7	Slc1a3	Plat	Sepp1
Gulo	Olfml3	Mab21l2	Flrt3	Prox1
Soat2	Capg	Mef2c	Pmp22	Bex4
Qprt	Slc43a3	Sema3d	Gpx8	Pcbd1
Proc	Clip3	Rcan1	Col1a2	Tst
Cfb	Ecm1	Pkp2	Nnat	Rbp4
Maob	Irf5	Acta2	Runx1t1	Pcolce2
Prox1	Meis2	Rcsd1	Mfap4	Hhex
Serpind1	Cmc4	Mroh1	Anxa2	Alb
Mttp	Col1a2	Myl4	Il11ra1	0610040J01Rik
Habp2	Selm	Dpysl3	Vim	Cpn1
Onecut2	Zfp61	Mrap	Cmtm3	Gstm1
Lcat	Hsd11b2	Lix1	Igfbp5	Psph
Epcam	Spin2c	Sipa1l2	Meis3	Glud1
Mgst2	Bcl11a	Pfkp	Plagl1	Serpind1
F10	Angptl2	Prrx2	Prnp	Itih2
Spink1	Fam111a	Ddr1	2810474O19Rik	Serpinf1
Reln	Cd248	Pam	Ackr3	Elovl2
Bhmt	Ets1	Pcsk5	Cnn2	Fgb
H2-Q10	Adgrl2	Sox9	S100a10	Emb
Serpina1e	Tnip1	Lbh	Flna	Ambp
Serpina1c	Ltbp1	Celf2	Myl7	Cited1
Pid1	Capn6	Atp1b1	Gabarap	Ddt
Smoc1	Plekha5	Cdh3	Phactr2	Apoa1
Hpx	Itm2a	Cpe	Lxn	Rnf128
Cpn1	Dcn	Gadd45g	Tcf21	Apom
Gnmt	S1pr2	Magi1	Pcolce	Pcsk9
Akr1c13	Snai1	Atp1b2	Wls	Serpina1b
Tuba4a	Tmem47	Lsp1	Gata4	Lsr
Itih5	Renbp	Creb3l2	S1pr2	Aldh4a1
Pcsk9	Arhgdib	Glcci1	Hoxb2	Serpina1e
Prss8	Ppap2b	Upk3b	Lbh	Apoa2
Gchfr	Aff3	Ak1	Clip3	Serpina1a
Serpina6	Dync2li1	Fras1	Pitx2	Fgg
Fgg	Timp1	App	Mical1	Chchd10
Hip1r	Pmp22	Dact1	Hmcn1	Igsf1
Alb	Zfp950	Reep1	Parva	Vtn
Fam20c	Plagl1	Runx1t1	Nrp1	Stard10
Serpina1d	Abhd11os	E130308A19Rik	Itm2a	Serpinc1
Akr1c19	Tcf21	Ptges3l	Pdgfra	Sall4
H2-K1	Il11ra1	Filip1l	Sfrp1	Serpinf2
Cldn6	Pabpc4l	Col4a5	Cdh11	Itih5
Krt20	Fkbp7	Plcb1	Sri	Habp2
Hpn	Parva	Hs6st2	Smim1	F10
Cpm	Lpar1	Lef1	LOC102636514	Ttr
Pla2g12b	Pcdh18	Sfrp1	Mest	Lcat
Serpinc1	Mical1	Cbfa2t3	F2r	Cyp2c68
Reep6	Ptn	Pdgfra	Ptgr1	Apoc1
Slc25a33	Nfic	LOC102636514	H2afy2	Lect2
Bche	Hba-x	Flnc	Serpinh1	Dusp9
Hhex	Mpped2	Cgnl1	Gucy1a3	Fkbp11
Gipc2	Prnp	Igfbp5	Ccdc80	Smoc1
Pcolce2	Hbb-y	Palld	Gng2	Tmem51
Tnfrsf12a	Cox6b2	Dapk3	Myl9	Onecut2
Fgb	Tmem88	Gucy1a3	Ednrb	Cth
Serpina1a	Ccdc102a	Loxl1	Gstm2	Mesdc2
Tmem51	Pon3	Rragc	Col5a2	Akr1c13
Apoc1	Wt1	Arid3b		Tcea3
Steap2	Gtf2ird1	Mageh1		Gipc2
Elovl2	Robo2	Syt11		Tmem238
Serpina1b	AI413582	Msi2		Tnfrsf12a
Abca1	Gypc	Atp8a1		Taok3
Nostrin	Cdc42ep5	Atp1a1		Ldhb
Itih2	Acot9	Hipk2		Krt18
Cited1	Dusp1	Fos		Epcam
Tmem37	Lxn	Igsf3		Cfb
Sall4	Hoxb2	Gas1		Hpx
Tmem238	Igfbp3	Tgfb1i1		Reep6
Il1r1	Hbb-bh1	Tmem108		Igfbp1
Vtn	Ifi30	Ypel2		Hpn
Gstt1	Nsun4	Phldb1		Raph1
Tgm2	Gata5	Tgfb2		Plg
Sepp1	Gja1	Dzip1l		Soat2
Anxa4	Meis3	Snx10		Akr1c19
Ambp	Nkd1	Tnni1		Itm2b

## Sheet: Lung markers
E (E-I-M)	I (E-I-M)	M (E-I-M)	E-I (E-I-M)	I-E (E-I-M)	I-M (E-I-M)	M-I (E-I-M)
Sfta2	Aldh1a2	Bgn	Sfrp1	Wfdc2	Tgfbi	Hba-x
Ces1d	Pitx2	Lox	Ppap2b	Spint2	Mgp	Hbb-y
Gm8909	Sfrp1	Epha3	Foxf1	Bex1	Col1a2	Hbb-bh1
Mal2	Hba-x	Myocd	Col9a1	Wnt7b	Sfrp2	Myl7
Cldn3	Ppap2b	Fhdc1	Aldh1a2	Crlf1	Col1a1	Arg1
Mia	Col9a1	Iigp1	Twist2	Etv5	S100a11	Chd7
E030019B13Rik	Msc	Mylk	Cald1	Pla2g16	Actg2
Akr1c19	Cxcl13	Smpx	Tmem242	Epcam	Tmem158
Irx2	Mbnl3	Dnm3os	Cdh11	Nkx2-1	Ednrb
Foxa2	Prtg	Ednrb	Gpx3	Foxa2	Lox
Pla2g16	Xist	Tgfb1i1	Gsto1	Grb7	Islr
Grb7	Hbb-bh1	Cped1	Mbnl3	Pcbd1
Wnt7b	Fos	Rgcc	Runx1t1	Cldn6
Crb3	Hbb-y	Actg2	Mfap4	Ap1m2
Ap1m2	Hdgfrp3	Gal	Cd248	Cldn7
Spint1	Myl7	Tgfbi	Arl4a	Sfta2
H2-K1	2020-09-03	Fat4		E030019B13Rik
Irx3	Ccnt1	Igf1		Sema3c
Crlf1	Fndc3c1	Tmem158		Crb3
Alcam	Arg1	Cnrip1		Cmtm8
Nkx2-1	Rpph1	6030408B16Rik		Thbs1
Irx5	Des	Nexn		H2-D1
Krt7	Zfhx4	Col1a1		Cdh1
Foxa1	Acvr2b	Sh3pxd2a		Cldn3
Cmtm8	Prrx2	Emp3
Cdh1	Wnt2	Mgp
Cldn7	Troap	Lama2
Ociad2	Slc6a6	Fam212a
Shh	Kif5c	1810011O10Rik
Cldn6	Rhou	Gem
Crnde	Tbck	Tmem132c
Epcam	Gtse1	Bach2
Krtcap3	Ncam1	Tpbg
Anxa4	Amer1	Dclk1
H2-D1	Isoc1	Ramp2
Nedd9	2700049A03Rik	Gucy1a3
Tcea3	Efna5	Dact1
Stard10	Banp	Mgll
Arrdc1	Ncapg	Gypc
Cpm	Cadm1	Nkd1
Spint2	Tmod2	Rcsd1
Rec8	Meis2	Tmem45a
F11r	Dusp1	Tspan18
Etv5	Itga8	Tbx3
Kcnk1	Bcat1	Nr3c1
Mapk13	Kitl	Sfrp2
Cd9	P4ha2	Col1a2
Thbs1	Abcg2	Tle4
Chchd10	Dpysl3	Islr
Wfdc2	Gpx3	Pth1r
Sema3c	Cdca2	Snai1
Serpinb9	Bcl7a	Eif2s3y
Afap1l1	Foxl1	Flrt2
Col18a1	Pkdcc	Sult5a1
Efna1	Larp4b	9430020K01Rik
Pcbd1	Afap1	Snhg18
Col2a1	Mfap3	Ednra
Acer2	Plxdc2	Lysmd2
Slc2a3	Cd248	Glipr2
Lurap1l	Sgol2a	Nkain4
Clu	Esco2	Gstm7
Pdlim1	Ccnf	Nfib
Emid1	Mcm10	Pcolce
Col27a1	Pdlim4	Emilin1
Krt18	Phf20	Tcf21
Jup	Tspyl2	Sertad1
Rem2	Kif2c	Fbn1
Pla2g12a	Gpd2	Svil
Krt8	Timeless	Lmna
Lama5	Angel2	Dcn
Mecom	Nrk	Pde5a
Emb	Ncs1	Pdgfrb
Zdbf2	Ccdc6	Tnfrsf1a
Frem2	Pmm2	Sncaip
Errfi1	Nradd	Mfap4
Zfp608	Lrrc14	Tfpi
Trim2	Ahi1	Unc5c
Sema6a	Rbpms2	Sulf1
Sdc4	Mettl16	Col5a2
Spry1	Gtf3c5	Cd55
Cited2	Eno3	Pck2
Tspan13	Fam98a	Foxf2
Nme3	Cxcl12	3110039I08Rik
Dnajc21	Ppcdc	Myc
Tjp2	Lrrc8a	Tshz3
Casp8	Hebp2	Mpp1
Podxl	Elovl6	Smoc2
Fam183b	Mapk3	Wwtr1
Tmem87b	Tmem242	Myl9
Acsl5	E130308A19Rik	Cd302
Syngr2	Ints9	Slc5a3
Limch1	Pias4	Stbd1
Plekha1	Ociad1	Sox6
Rai14	Polr3e	Myadm
Cthrc1	Rsbn1	Epb4.1l2
Tubb4a	Ptpn11	Crispld2
Synrg	Ets1	Nfic
Gsr	Runx1t1	Timp1
Zmiz2	Oma1	Tril
Uchl1	Serping1	Ets2

[truncated: 1 more sheets: Skin markers]
